# Supplementary material for: A simple crowdsourced delay-based traffic signal control
Source: PLoS One. 2020 Apr 7;15(4):e0230598. doi: 10.1371/journal.pone.0230598 (PMC7138299; doi:10.1371/journal.pone.0230598)
Supplement: S1 File — (XLSX) [file pone.0230598.s001.xlsx]

## Sheet: T-Test
City	Signal	Approach	Mean delay (sec)		No. of observations		Std Error		Std Dev		% decrease in delay	t stat
			Non-testing period	Testing Period	Non-testing period	Testing Period	Non-testing period	Testing Period	Non-testing period	Testing Period					Signal	Testing	Non-testing	Month	Peak hours
Thane	Almeda	West	67.5828	58.1217	1438	600	0.393019	0.595594	14.9037	14.589	13.9993	5.2048			Thane_Almeda	16,17,18,21,22	1,2,3,4,7,8,9,10,11,14,15,23	May 2018	9AM-2PM and 4PM-9PM
Thane	Almeda	North	43.0257	46.2167	1438	600	0.384198	0.591584	14.5692	14.4908	-7.41635	-4.82			Thane_Khopat	31,1,4,5	18,21,28,29,6,7	May and June 2018	9AM-2PM and 4PM-9PM
Thane	Almeda	East	56.7524	46.57	1438	600	0.299827	0.434525	11.3697	10.6436	17.9418	8.07			Thane_Cadbury	7	4,5,6,8,11,12	June 2018	9AM-2PM and 4PM-9PM
Thane	Almeda	South	41.5542	40.965	1438	600	0.252723	0.442653	9.58351	10.8427	1.418	4.1			Noida_BSNL	7,8	4,5,6	March 2019	9AM-2PM and 4PM-9PM
Thane	Khopat	West	51.5827	56.1217	482	318	0.86892	1.039	19.0767	18.528	-8.7993	-4.48			Noida_IOCL	18,19,22,25,26,27,28	14,15	March 2019	9AM-2PM and 4PM-9PM
Thane	Khopat	North	49.0257	46.0167	482	318	0.749876	1.13764	16.4632	20.2871	6.13772	4.256			Bandung_Banda	3,6	4,13	August 2018	7AM-12PM and 4PM-8PM
Thane	Khopat	East	55.5243	45.24	482	318	0.719849	0.829644	15.8039	14.7947	18.5222	7.66			Bandung_Lombok	3,6	4,13	August 2018	7AM-12PM and 4PM-8PM
Thane	Khopat	South	62.424	46.65	482	318	0.545646	0.735716	11.9794	13.1197	25.2691	8.13				all weekend and holidays excluded			Peak hours are based on the profiles provided by Nair et al. (2019)
Thane	Cadbury	East	48.7642	45.7	759	120	0.886442	1.32972	24.4215	14.5663	6.28363	5.359
Thane	Cadbury	North	58.2727	44.2417	759	120	1.04768	1.40746	28.8636	15.418	24.0783	7.9968
Thane	Cadbury	Service	56.8867	52.9583	759	120	0.942635	1.16754	25.9695	12.7898	6.90559	6.2832
Thane	Cadbury	West	18.4993	20.5833	759	120	0.150573	0.565114	4.14827	6.19051	-11.2652	-6.4702		Location	Non-testing period	Testing period	% decrease in delay
Thane	Cadbury	South	41.552	34.8083	759	120	0.563365	1.6309	15.5207	17.8656	16.2296	3.6259		Thane_Almeda_West	67.5828	58.1217	13.9993
Noida	BSNL	West	43.4111	38.8769	90	260	1.81627	0.68468	17.2307	11.0401	10.4448	2.14		Thane_Almeda_North	43.0257	46.2167	-7.41635
Noida	BSNL	North	35.8	32.7923	90	260	0.854042	0.526866	8.10216	8.49546	8.40137	2.46		Thane_Almeda_East	56.7524	46.57	17.9418
Noida	BSNL	East	68.1556	47.9539	90	260	2.7471	1.27569	26.0613	20.5698	29.6406	2.16		Thane_Almeda_South	41.5542	40.965	1.418
Noida	BSNL	South	66.4889	63.85	90	260	2.50992	1.39565	23.8112	22.5042	3.96892	1.749		Thane_Khopat_West	51.5827	56.1217	-8.7993
Noida	IOCL	West	64.8	57.8535	90	396	2.68577	0.971094	25.4794	19.3245	10.7198	1.73		Thane_Khopat_North	49.0257	46.0167	6.13772
Noida	IOCL	North	71.8111	62.5859	90	396	2.36805	1.05265	22.4653	20.9474	12.8465	1.97		Thane_Khopat_East	55.5243	45.24	18.5222
Noida	IOCL	East	92.8222	77.4343	90	396	3.16961	1.05755	30.0695	21.045	16.5778	2.64		Thane_Khopat_South	62.424	46.65	25.2691
Noida	IOCL	South	137.478	98.3494	90	396	2.77054	0.905554	26.2836	18.0203	28.4616	2.67		Thane_Cadbury_East	48.7642	45.7	6.28363
Bandung	Banda	East	27.0917	28.5458	120	120	0.407119	0.424445	4.45977	4.64956	-5.37	-2.04		Thane_Cadbury_North	58.2727	44.2417	24.0783
Bandung	Banda	South	50.9542	43.7625	120	120	0.699835	0.649779	7.66631	7.11797	14.114	3.42		Thane_Cadbury_Service	56.8867	52.9583	6.90559
Bandung	Banda	West	19.9208	19.6042	120	120	0.290006	0.293541	3.17686	3.21558	1.58959	1.07		Thane_Cadbury_West	18.4993	20.5833	-11.2652
Bandung	Banda	North	38.2042	36.875	120	120	0.511315	0.500582	5.60118	5.4836	3.47912	1.93		Thane_Cadbury_South	41.552	34.8083	16.2296
Bandung	Lombok	East	37.6667	37.8167	120	120	0.611457	0.595461	6.69817	6.52295	-0.4	-1.2048		Noida_BSNL_West	43.4111	38.8769	10.4448
Bandung	Lombok	South	20.8	18.2667	120	120	0.336365	0.306429	3.68469	3.35677	12.18	2.79		Noida_BSNL_North	35.8	32.7923	8.40137
Bandung	Lombok	West	27.84	28.35	120	120	0.366619	0.381539	4.01611	4.17955	-1.83	-1.84		Noida_BSNL_East	68.1556	47.9539	29.6406
Bandung	Lombok	North	26.075	26.0583	120	120	0.225606	0.233112	2.47139	2.55361	0.06	0.74		Noida_BSNL_South	66.4889	63.85	3.96892
														Noida_IOCL_West	64.8	57.8535	10.7198
														Noida_IOCL_North	71.8111	62.5859	12.8465
														Noida_IOCL_East	92.8222	77.4343	16.5778
														Noida_IOCL_South	137.478	98.3494	28.4616
														Bandung_Banda_East	27.0917	28.5458	-5.37
														Bandung_Banda_South	50.9542	43.7625	14.114
														Bandung_Banda_West	19.9208	19.6042	1.58959
														Bandung_Banda_North	38.2042	36.875	3.47912
														Bandung_Lombok_East	37.6667	37.8167	-0.4
														Bandung_Lombok_South	20.8	18.2667	12.18
														Bandung_Lombok_West	27.84	28.35	-1.83
														Bandung_Lombok_North	26.075	26.0583	0.06
