# Supplementary material for: A simple crowdsourced delay-based traffic signal control
Source: PLoS One. 2020 Apr 7;15(4):e0230598. doi: 10.1371/journal.pone.0230598 (PMC7138299; doi:10.1371/journal.pone.0230598)
Supplement: S2 File — (XLSX) [file pone.0230598.s002.xlsx]

## Sheet: Sheet1
utctime	indiatime	Time	status	amorpm	hour	West_Left	West_Straight	West_Right	North_Left	North_Straight	North_Right	East_Left	East_Straight	East_Right	South_Left	South_Straight	South_Right
2018-05-18 14:10:02	2018-05-18 19:40:02	2018-05-18 19:40:02	0	2	19	53	64	60	51	45	63	26	48	56	43	46	38
2018-05-18 14:15:01	2018-05-18 19:45:01	2018-05-18 19:45:01	0	2	19	56	73	60	53	45	64	25	46	50	48	50	41
2018-05-18 14:20:02	2018-05-18 19:50:02	2018-05-18 19:50:02	0	2	19	50	70	62	57	46	53	26	46	48	45	49	42
2018-05-18 14:25:01	2018-05-18 19:55:01	2018-05-18 19:55:01	0	2	19	50	67	64	57	48	58	25	56	57	50	49	44
2018-05-18 14:30:02	2018-05-18 20:00:02	2018-05-18 20:00:02	0	2	20	51	53	62	58	50	67	29	62	65	55	55	40
2018-05-18 14:35:02	2018-05-18 20:05:02	2018-05-18 20:05:02	0	2	20	56	49	60	54	47	66	27	66	69	58	57	41
2018-05-18 14:40:02	2018-05-18 20:10:02	2018-05-18 20:10:02	0	2	20	55	56	57	53	49	54	27	56	68	43	55	40
2018-05-18 14:45:02	2018-05-18 20:15:02	2018-05-18 20:15:02	0	2	20	56	73	56	55	47	44	27	60	73	44	59	41
2018-05-18 14:50:02	2018-05-18 20:20:02	2018-05-18 20:20:02	0	2	20	59	58	54	55	48	56	27	65	76	45	61	40
2018-05-18 14:55:02	2018-05-18 20:25:02	2018-05-18 20:25:02	0	2	20	54	68	54	53	48	69	30	57	64	58	53	39
2018-05-18 15:00:02	2018-05-18 20:30:02	2018-05-18 20:30:02	0	2	20	46	64	54	51	48	65	29	54	50	51	51	49
2018-05-18 15:05:02	2018-05-18 20:35:02	2018-05-18 20:35:02	0	2	20	48	56	62	50	46	66	27	48	50	46	57	51
2018-05-18 15:10:02	2018-05-18 20:40:02	2018-05-18 20:40:02	0	2	20	68	67	49	46	44	59	28	52	55	39	60	54
2018-05-18 15:15:01	2018-05-18 20:45:01	2018-05-18 20:45:01	0	2	20	56	59	53	53	50	60	34	58	58	47	48	38
2018-05-18 15:20:02	2018-05-18 20:50:02	2018-05-18 20:50:02	0	2	20	74	57	46	51	47	62	30	59	63	52	55	46
2018-05-18 15:25:02	2018-05-18 20:55:02	2018-05-18 20:55:02	0	2	20	59	49	51	52	48	58	28	54	61	44	56	45
2018-05-18 15:30:02	2018-05-18 21:00:02	2018-05-18 21:00:02	0	2	21	55	50	51	40	37	63	29	52	61	37	53	44
2018-05-18 15:35:02	2018-05-18 21:05:02	2018-05-18 21:05:02	0	2	21	55	66	55	41	39	57	28	49	60	39	58	41
2018-05-18 15:40:02	2018-05-18 21:10:02	2018-05-18 21:10:02	0	2	21	55	73	56	39	40	58	29	51	63	42	76	39
2018-05-18 15:45:02	2018-05-18 21:15:02	2018-05-18 21:15:02	0	2	21	50	56	64	38	39	56	29	56	57	41	42	37
2018-05-18 15:50:02	2018-05-18 21:20:02	2018-05-18 21:20:02	0	2	21	50	61	53	38	33	63	29	62	56	43	52	40
2018-05-18 15:55:02	2018-05-18 21:25:02	2018-05-18 21:25:02	0	2	21	71	60	50	38	35	54	26	55	86	40	71	39
2018-05-18 16:00:02	2018-05-18 21:30:02	2018-05-18 21:30:02	0	2	21	50	47	45	38	36	57	28	46	52	40	47	32
2018-05-18 16:05:02	2018-05-18 21:35:02	2018-05-18 21:35:02	0	2	21	32	38	38	41	41	56	26	39	36	38	33	27
2018-05-18 16:10:01	2018-05-18 21:40:01	2018-05-18 21:40:01	0	2	21	27	33	32	34	34	48	24	31	32	28	27	24
2018-05-18 16:15:02	2018-05-18 21:45:02	2018-05-18 21:45:02	0	2	21	31	31	30	24	23	38	23	29	34	27	34	26
2018-05-18 16:20:02	2018-05-18 21:50:02	2018-05-18 21:50:02	0	2	21	26	30	25	23	21	33	21	24	31	25	32	33
2018-05-18 16:25:01	2018-05-18 21:55:01	2018-05-18 21:55:01	0	2	21	22	20	22	21	21	30	22	20	26	20	27	18
2018-05-21 03:30:02	2018-05-21 09:00:02	2018-05-21 09:00:02	0	1	9	23	21	18	11	11	15	11	10	24	12	22	20
2018-05-21 03:35:01	2018-05-21 09:05:01	2018-05-21 09:05:01	0	1	9	24	21	18	14	13	18	12	11	27	13	25	18
2018-05-21 03:40:02	2018-05-21 09:10:02	2018-05-21 09:10:02	0	1	9	28	25	19	23	21	29	12	13	26	12	23	19
2018-05-21 03:45:02	2018-05-21 09:15:02	2018-05-21 09:15:02	0	1	9	26	23	19	18	17	19	13	11	28	12	26	20
2018-05-21 03:50:02	2018-05-21 09:20:02	2018-05-21 09:20:02	0	1	9	28	26	24	20	17	23	14	14	29	14	25	19
2018-05-21 03:55:01	2018-05-21 09:25:01	2018-05-21 09:25:01	0	1	9	30	27	25	21	18	22	14	12	29	12	27	19
2018-05-21 04:00:01	2018-05-21 09:30:01	2018-05-21 09:30:01	0	1	9	33	26	20	20	17	31	14	25	34	23	33	22
2018-05-21 04:05:01	2018-05-21 09:35:01	2018-05-21 09:35:01	0	1	9	35	33	28	23	19	32	15	21	33	23	32	14
2018-05-21 04:10:02	2018-05-21 09:40:02	2018-05-21 09:40:02	0	1	9	36	32	30	24	20	35	15	24	36	24	33	24
2018-05-21 04:15:02	2018-05-21 09:45:02	2018-05-21 09:45:02	0	1	9	32	32	30	20	16	28	15	22	32	22	31	23
2018-05-21 04:20:02	2018-05-21 09:50:02	2018-05-21 09:50:02	0	1	9	35	31	26	22	18	27	15	17	35	19	35	26
2018-05-21 04:25:02	2018-05-21 09:55:02	2018-05-21 09:55:02	0	1	9	28	34	29	24	19	34	15	22	26	28	28	27
2018-05-21 04:30:02	2018-05-21 10:00:02	2018-05-21 10:00:02	0	1	10	31	35	28	31	28	41	15	22	28	26	35	27
2018-05-21 04:35:02	2018-05-21 10:05:02	2018-05-21 10:05:02	0	1	10	33	40	35	31	27	34	15	18	31	20	30	26
2018-05-21 04:40:01	2018-05-21 10:10:01	2018-05-21 10:10:01	0	1	10	38	44	38	31	27	32	15	17	34	17	35	28
2018-05-21 04:45:01	2018-05-21 10:15:01	2018-05-21 10:15:01	0	1	10	38	45	41	33	29	37	16	20	37	20	35	28
2018-05-21 04:50:01	2018-05-21 10:20:01	2018-05-21 10:20:01	0	1	10	44	49	44	33	30	35	18	21	43	18	41	31
2018-05-21 04:55:01	2018-05-21 10:25:01	2018-05-21 10:25:01	0	1	10	49	51	46	29	29	31	18	20	48	19	48	31
2018-05-21 05:00:02	2018-05-21 10:30:02	2018-05-21 10:30:02	0	1	10	48	52	46	33	28	34	18	22	43	21	41	30
2018-05-21 05:05:02	2018-05-21 10:35:02	2018-05-21 10:35:02	0	1	10	48	51	48	31	28	35	18	26	45	20	43	30
2018-05-21 05:10:02	2018-05-21 10:40:02	2018-05-21 10:40:02	0	1	10	51	54	48	33	28	35	17	23	50	20	52	33
2018-05-21 05:15:02	2018-05-21 10:45:02	2018-05-21 10:45:02	0	1	10	42	54	46	36	31	41	18	25	40	23	37	32
2018-05-21 05:20:02	2018-05-21 10:50:02	2018-05-21 10:50:02	0	1	10	36	50	39	36	29	39	19	27	35	24	34	32
2018-05-21 05:25:02	2018-05-21 10:55:02	2018-05-21 10:55:02	0	1	10	35	49	44	39	36	43	22	27	36	23	32	33
2018-05-21 05:30:02	2018-05-21 11:00:02	2018-05-21 11:00:02	0	1	11	46	52	46	38	35	44	25	29	40	25	37	33
2018-05-21 05:35:02	2018-05-21 11:05:02	2018-05-21 11:05:02	0	1	11	46	53	44	38	36	42	24	25	38	23	37	34
2018-05-21 05:40:02	2018-05-21 11:10:02	2018-05-21 11:10:02	0	1	11	60	55	42	38	32	41	24	26	45	25	44	33
2018-05-21 05:45:02	2018-05-21 11:15:02	2018-05-21 11:15:02	0	1	11	55	52	39	38	31	42	25	29	41	26	41	35
2018-05-21 07:00:06	2018-05-21 12:30:06	2018-05-21 12:30:06	0	1	12	44	44	37	40	35	47	22	29	44	32	43	32
2018-05-21 07:05:02	2018-05-21 12:35:02	2018-05-21 12:35:02	0	1	12	44	64	39	72	42	60	22	27	45	31	46	45
2018-05-21 07:10:02	2018-05-21 12:40:02	2018-05-21 12:40:02	0	1	12	45	66	41	67	44	52	23	27	42	32	45	48
2018-05-21 07:15:02	2018-05-21 12:45:02	2018-05-21 12:45:02	0	1	12	46	51	39	50	36	55	23	34	42	34	39	31
2018-05-21 07:20:02	2018-05-21 12:50:02	2018-05-21 12:50:02	0	1	12	46	50	43	52	38	56	23	34	46	37	45	29
2018-05-21 07:25:02	2018-05-21 12:55:02	2018-05-21 12:55:02	0	1	12	47	51	43	45	34	51	23	34	47	36	45	37
2018-05-21 07:30:02	2018-05-21 13:00:02	2018-05-21 13:00:02	0	1	13	46	52	41	42	33	43	24	28	45	29	44	31
2018-05-21 07:35:02	2018-05-21 13:05:02	2018-05-21 13:05:02	0	1	13	52	51	40	42	32	44	23	28	53	32	52	29
2018-05-21 07:40:02	2018-05-21 13:10:02	2018-05-21 13:10:02	0	1	13	55	51	44	45	36	48	23	27	53	30	53	29
2018-05-21 07:45:02	2018-05-21 13:15:02	2018-05-21 13:15:02	0	1	13	50	56	48	44	36	45	23	24	43	27	48	37
2018-05-21 07:50:02	2018-05-21 13:20:02	2018-05-21 13:20:02	0	1	13	51	53	48	44	37	45	22	23	43	26	48	36
2018-05-21 07:55:02	2018-05-21 13:25:02	2018-05-21 13:25:02	0	1	13	46	53	43	43	35	49	21	28	38	34	43	39
2018-05-21 08:00:02	2018-05-21 13:30:02	2018-05-21 13:30:02	0	1	13	42	51	40	42	34	47	21	27	36	31	40	38
2018-05-21 08:05:02	2018-05-21 13:35:02	2018-05-21 13:35:02	0	1	13	39	46	36	41	33	44	20	25	37	28	45	39
2018-05-21 08:10:02	2018-05-21 13:40:02	2018-05-21 13:40:02	0	1	13	42	47	34	38	30	39	20	22	33	24	45	45
2018-05-21 08:15:02	2018-05-21 13:45:02	2018-05-21 13:45:02	0	1	13	38	45	34	39	31	40	20	22	38	26	47	41
2018-05-21 08:20:02	2018-05-21 13:50:02	2018-05-21 13:50:02	0	1	13	38	42	32	40	32	46	19	26	38	31	38	31
2018-05-21 08:25:02	2018-05-21 13:55:02	2018-05-21 13:55:02	0	1	13	37	42	31	43	34	44	20	23	39	26	37	31
2018-05-21 10:30:02	2018-05-21 16:00:02	2018-05-21 16:00:02	0	2	16	37	33	29	31	29	37	21	24	40	20	35	25
2018-05-21 10:35:01	2018-05-21 16:05:01	2018-05-21 16:05:01	0	2	16	37	33	29	30	27	36	21	22	37	20	35	27
2018-05-28 03:30:02	2018-05-28 09:00:02	2018-05-28 09:00:02	0	1	9	22	35	27	26	23	29	16	14	26	15	25	20
2018-05-28 03:35:01	2018-05-28 09:05:01	2018-05-28 09:05:01	0	1	9	23	40	30	26	30	28	17	16	25	17	24	22
2018-05-28 03:40:02	2018-05-28 09:10:02	2018-05-28 09:10:02	0	1	9	30	40	25	32	27	33	19	15	27	14	25	25
2018-05-28 03:45:01	2018-05-28 09:15:01	2018-05-28 09:15:01	0	1	9	27	35	27	32	26	32	18	14	24	15	25	25
2018-05-28 03:50:02	2018-05-28 09:20:02	2018-05-28 09:20:02	0	1	9	39	33	25	25	20	31	20	22	39	20	41	20
2018-05-28 03:55:01	2018-05-28 09:25:01	2018-05-28 09:25:01	0	1	9	43	55	26	44	38	45	20	19	47	18	47	31
2018-05-28 04:00:02	2018-05-28 09:30:02	2018-05-28 09:30:02	0	1	9	40	64	29	44	38	44	19	20	41	18	38	34
2018-05-28 04:05:02	2018-05-28 09:35:02	2018-05-28 09:35:02	0	1	9	44	70	29	35	29	38	18	21	41	20	44	38
2018-05-28 04:10:01	2018-05-28 09:40:01	2018-05-28 09:40:01	0	1	9	84	60	31	33	29	38	18	24	89	23	96	37
2018-05-28 04:15:02	2018-05-28 09:45:02	2018-05-28 09:45:02	0	1	9	86	61	40	41	38	52	19	33	93	30	92	32
2018-05-28 04:20:02	2018-05-28 09:50:02	2018-05-28 09:50:02	0	1	9	70	61	44	42	36	50	17	37	71	31	78	39
2018-05-28 04:25:02	2018-05-28 09:55:02	2018-05-28 09:55:02	0	1	9	70	62	53	35	30	45	17	30	70	29	77	36
2018-05-28 04:30:02	2018-05-28 10:00:02	2018-05-28 10:00:02	0	1	10	65	59	54	40	35	49	16	27	60	29	64	34
2018-05-28 04:35:01	2018-05-28 10:05:01	2018-05-28 10:05:01	0	1	10	74	61	49	34	30	41	17	27	63	27	67	35
2018-05-28 04:40:02	2018-05-28 10:10:02	2018-05-28 10:10:02	0	1	10	68	46	50	38	32	45	17	29	55	30	68	45
2018-05-28 04:45:02	2018-05-28 10:15:02	2018-05-28 10:15:02	0	1	10	56	60	50	38	33	40	19	24	47	22	58	43
2018-05-28 04:50:02	2018-05-28 10:20:02	2018-05-28 10:20:02	0	1	10	59	59	51	30	23	32	17	25	43	21	69	59
2018-05-28 04:55:01	2018-05-28 10:25:01	2018-05-28 10:25:01	0	1	10	53	64	53	44	38	49	18	26	41	24	54	45
2018-05-28 05:00:02	2018-05-28 10:30:02	2018-05-28 10:30:02	0	1	10	56	68	59	44	41	45	21	23	42	24	57	47
2018-05-28 05:05:02	2018-05-28 10:35:02	2018-05-28 10:35:02	0	1	10	54	74	53	46	37	50	20	28	40	28	51	44
2018-05-28 05:10:02	2018-05-28 10:40:02	2018-05-28 10:40:02	0	1	10	54	71	47	49	41	52	18	26	42	25	57	55
2018-05-28 05:15:01	2018-05-28 10:45:01	2018-05-28 10:45:01	0	1	10	54	66	52	51	42	54	17	26	45	23	68	56
2018-05-28 05:20:02	2018-05-28 10:50:02	2018-05-28 10:50:02	0	1	10	64	67	53	46	37	48	18	27	55	25	64	45
2018-05-28 05:25:02	2018-05-28 10:55:02	2018-05-28 10:55:02	0	1	10	67	68	52	47	40	55	19	32	60	34	68	49
2018-05-28 05:30:02	2018-05-28 11:00:02	2018-05-28 11:00:02	0	1	11	71	69	47	46	39	50	21	32	65	30	70	41
2018-05-28 05:35:02	2018-05-28 11:05:02	2018-05-28 11:05:02	0	1	11	70	73	43	53	45	61	20	39	73	35	71	44
2018-05-28 05:40:02	2018-05-28 11:10:02	2018-05-28 11:10:02	0	1	11	58	71	49	55	46	60	21	47	65	33	54	41
2018-05-28 05:45:01	2018-05-28 11:15:01	2018-05-28 11:15:01	0	1	11	58	58	45	54	46	73	22	61	67	45	55	40
2018-05-28 05:50:02	2018-05-28 11:20:02	2018-05-28 11:20:02	0	1	11	60	61	48	56	48	75	21	64	74	48	61	41
2018-05-28 05:55:01	2018-05-28 11:25:01	2018-05-28 11:25:01	0	1	11	67	59	46	57	48	64	21	37	65	35	69	48
2018-05-28 06:00:02	2018-05-28 11:30:02	2018-05-28 11:30:02	0	1	11	59	65	55	72	60	66	22	40	62	40	78	58
2018-05-28 06:05:02	2018-05-28 11:35:02	2018-05-28 11:35:02	0	1	11	68	71	52	81	60	79	21	49	82	37	73	48
2018-05-28 06:10:02	2018-05-28 11:40:02	2018-05-28 11:40:02	0	1	11	77	64	50	79	65	88	21	44	82	40	80	45
2018-05-28 06:15:02	2018-05-28 11:45:02	2018-05-28 11:45:02	0	1	11	102	67	46	85	66	94	22	47	111	46	136	39
2018-05-28 06:20:02	2018-05-28 11:50:02	2018-05-28 11:50:02	0	1	11	99	73	49	91	68	87	23	39	106	36	124	46
2018-05-28 06:25:02	2018-05-28 11:55:02	2018-05-28 11:55:02	0	1	11	94	82	47	73	57	71	24	40	101	38	105	53
2018-05-28 06:30:01	2018-05-28 12:00:01	2018-05-28 12:00:01	0	1	12	98	83	55	69	56	84	26	52	109	45	108	51
2018-05-28 06:35:02	2018-05-28 12:05:02	2018-05-28 12:05:02	0	1	12	125	78	63	69	63	82	33	56	160	42	169	53
2018-05-28 06:40:01	2018-05-28 12:10:01	2018-05-28 12:10:01	0	1	12	94	77	50	72	61	89	29	63	109	49	102	50
2018-05-28 06:45:01	2018-05-28 12:15:01	2018-05-28 12:15:01	0	1	12	85	75	58	69	60	73	29	43	94	34	87	48
2018-05-28 06:50:01	2018-05-28 12:20:01	2018-05-28 12:20:01	0	1	12	71	69	62	56	47	68	26	50	72	43	76	50
2018-05-28 06:55:02	2018-05-28 12:25:02	2018-05-28 12:25:02	0	1	12	67	55	59	54	48	64	28	55	86	42	87	57
2018-05-28 07:00:02	2018-05-28 12:30:02	2018-05-28 12:30:02	0	1	12	63	57	57	56	44	57	27	55	88	35	85	57
2018-05-28 07:05:01	2018-05-28 12:35:01	2018-05-28 12:35:01	0	1	12	70	71	55	61	45	60	34	45	78	47	81	88
2018-05-28 07:10:02	2018-05-28 12:40:02	2018-05-28 12:40:02	0	1	12	72	61	57	58	49	64	35	41	77	47	81	60
2018-05-28 07:15:02	2018-05-28 12:45:02	2018-05-28 12:45:02	0	1	12	82	65	60	49	42	58	42	41	85	60	92	62
2018-05-28 07:20:01	2018-05-28 12:50:01	2018-05-28 12:50:01	0	1	12	108	65	59	61	54	66	32	46	132	51	139	55
2018-05-28 07:25:02	2018-05-28 12:55:02	2018-05-28 12:55:02	0	1	12	105	70	65	54	48	75	31	68	122	55	130	62
2018-05-28 07:30:02	2018-05-28 13:00:02	2018-05-28 13:00:02	0	1	13	101	71	64	56	47	76	30	71	128	54	107	56
2018-05-28 07:35:02	2018-05-28 13:05:02	2018-05-28 13:05:02	0	1	13	105	74	78	45	39	81	47	72	142	65	154	54
2018-05-28 07:40:02	2018-05-28 13:10:02	2018-05-28 13:10:02	0	1	13	128	69	85	51	45	74	49	59	156	50	167	50
2018-05-28 07:45:02	2018-05-28 13:15:02	2018-05-28 13:15:02	0	1	13	126	63	97	54	48	72	37	52	162	44	175	42
2018-05-28 07:50:01	2018-05-28 13:20:01	2018-05-28 13:20:01	0	1	13	103	59	76	57	49	77	32	45	108	44	131	43
2018-05-28 07:55:01	2018-05-28 13:25:01	2018-05-28 13:25:01	0	1	13	99	70	72	56	48	73	40	58	121	42	132	41
2018-05-28 08:00:02	2018-05-28 13:30:02	2018-05-28 13:30:02	0	1	13	105	61	65	55	48	67	41	61	129	41	135	45
2018-05-28 08:05:02	2018-05-28 13:35:02	2018-05-28 13:35:02	0	1	13	104	59	67	51	39	55	45	63	127	38	128	45
2018-05-28 08:10:01	2018-05-28 13:40:01	2018-05-28 13:40:01	0	1	13	90	46	72	62	62	65	47	66	117	36	98	40
2018-05-28 08:15:02	2018-05-28 13:45:02	2018-05-28 13:45:02	0	1	13	96	46	59	44	44	58	42	68	113	43	98	41
2018-05-28 08:20:02	2018-05-28 13:50:02	2018-05-28 13:50:02	0	1	13	94	53	71	51	47	67	39	40	92	32	100	44
2018-05-28 08:25:02	2018-05-28 13:55:02	2018-05-28 13:55:02	0	1	13	92	47	66	48	43	64	39	35	84	33	93	43
2018-05-28 10:30:01	2018-05-28 16:00:01	2018-05-28 16:00:01	0	2	16	43	47	46	46	37	54	23	44	59	30	43	34
2018-05-28 10:35:02	2018-05-28 16:05:02	2018-05-28 16:05:02	0	2	16	42	46	41	44	34	52	22	38	52	30	47	40
2018-05-28 10:40:01	2018-05-28 16:10:01	2018-05-28 16:10:01	0	2	16	42	44	40	37	28	51	21	42	48	38	49	40
2018-05-28 10:45:02	2018-05-28 16:15:02	2018-05-28 16:15:02	0	2	16	42	55	42	45	35	73	21	59	47	56	49	49
2018-05-28 10:50:02	2018-05-28 16:20:02	2018-05-28 16:20:02	0	2	16	41	56	40	44	35	53	21	41	50	34	53	42
2018-05-28 10:55:02	2018-05-28 16:25:02	2018-05-28 16:25:02	0	2	16	37	44	55	46	38	55	22	36	43	31	39	36
2018-05-28 11:00:01	2018-05-28 16:30:01	2018-05-28 16:30:01	0	2	16	46	42	58	44	36	55	21	35	52	32	52	37
2018-05-28 11:05:02	2018-05-28 16:35:02	2018-05-28 16:35:02	0	2	16	56	41	40	51	42	59	19	32	58	31	61	37
2018-05-28 11:10:02	2018-05-28 16:40:02	2018-05-28 16:40:02	0	2	16	56	41	39	34	27	43	31	33	60	31	60	38
2018-05-28 11:15:02	2018-05-28 16:45:02	2018-05-28 16:45:02	0	2	16	50	48	47	52	47	56	41	32	51	27	51	40
2018-05-28 11:20:02	2018-05-28 16:50:02	2018-05-28 16:50:02	0	2	16	57	43	48	38	28	50	40	44	57	40	56	39
2018-05-28 11:25:02	2018-05-28 16:55:02	2018-05-28 16:55:02	0	2	16	50	43	47	40	35	48	35	36	49	32	55	39
2018-05-28 11:30:01	2018-05-28 17:00:01	2018-05-28 17:00:01	0	2	17	53	44	40	41	34	47	34	42	62	29	51	40
2018-05-28 11:35:02	2018-05-28 17:05:02	2018-05-28 17:05:02	0	2	17	49	44	40	42	35	49	44	39	51	35	45	35
2018-05-28 11:40:02	2018-05-28 17:10:02	2018-05-28 17:10:02	0	2	17	43	44	36	41	36	52	49	36	47	35	55	43
2018-05-28 11:45:02	2018-05-28 17:15:02	2018-05-28 17:15:02	0	2	17	45	49	50	47	41	50	50	29	49	28	52	37
2018-05-28 11:50:01	2018-05-28 17:20:01	2018-05-28 17:20:01	0	2	17	45	46	51	48	39	51	49	36	53	30	52	30
2018-05-28 11:55:01	2018-05-28 17:25:01	2018-05-28 17:25:01	0	2	17	43	49	48	52	44	57	43	33	50	33	47	34
2018-05-28 12:00:02	2018-05-28 17:30:02	2018-05-28 17:30:02	0	2	17	36	45	48	49	42	72	33	50	40	48	47	45
2018-05-28 12:05:02	2018-05-28 17:35:02	2018-05-28 17:35:02	0	2	17	39	53	53	49	41	57	29	34	42	34	46	57
2018-05-28 12:10:02	2018-05-28 17:40:02	2018-05-28 17:40:02	0	2	17	39	55	45	52	43	57	26	32	37	32	41	49
2018-05-28 12:15:02	2018-05-28 17:45:02	2018-05-28 17:45:02	0	2	17	44	69	52	44	34	51	24	33	37	34	47	60
2018-05-28 12:20:02	2018-05-28 17:50:02	2018-05-28 17:50:02	0	2	17	59	63	61	50	39	56	22	34	53	38	58	60
2018-05-28 12:25:01	2018-05-28 17:55:01	2018-05-28 17:55:01	0	2	17	56	60	62	51	41	59	23	37	48	38	51	61
2018-05-28 12:30:02	2018-05-28 18:00:02	2018-05-28 18:00:02	0	2	18	60	61	63	43	33	49	22	34	51	38	55	62
2018-05-28 12:35:02	2018-05-28 18:05:02	2018-05-28 18:05:02	0	2	18	72	64	59	48	40	59	24	38	50	40	60	62
2018-05-28 12:40:02	2018-05-28 18:10:02	2018-05-28 18:10:02	0	2	18	69	64	50	48	39	57	24	38	56	45	67	53
2018-05-28 12:45:01	2018-05-28 18:15:01	2018-05-28 18:15:01	0	2	18	69	62	58	49	43	57	26	37	57	41	60	40
2018-05-28 12:50:02	2018-05-28 18:20:02	2018-05-28 18:20:02	0	2	18	66	61	56	50	43	56	26	35	60	39	58	59
2018-05-28 12:55:01	2018-05-28 18:25:01	2018-05-28 18:25:01	0	2	18	70	60	61	45	38	46	28	32	64	32	71	44
2018-05-28 13:00:01	2018-05-28 18:30:01	2018-05-28 18:30:01	0	2	18	77	59	62	47	41	52	29	32	68	37	79	46
2018-05-28 13:05:02	2018-05-28 18:35:02	2018-05-28 18:35:02	0	2	18	76	56	71	45	40	48	31	31	62	36	80	47
2018-05-28 13:10:02	2018-05-28 18:40:02	2018-05-28 18:40:02	0	2	18	64	55	64	46	41	55	29	35	51	41	67	43
2018-05-28 13:15:02	2018-05-28 18:45:02	2018-05-28 18:45:02	0	2	18	67	57	65	43	38	55	29	40	55	43	67	45
2018-05-28 13:20:02	2018-05-28 18:50:02	2018-05-28 18:50:02	0	2	18	63	55	65	46	40	55	28	39	53	42	64	43
2018-05-28 13:25:02	2018-05-28 18:55:02	2018-05-28 18:55:02	0	2	18	62	55	59	45	41	56	28	39	49	43	76	44
2018-05-28 13:30:02	2018-05-28 19:00:02	2018-05-28 19:00:02	0	2	19	58	60	61	45	40	62	28	47	48	65	67	44
2018-05-28 13:35:02	2018-05-28 19:05:02	2018-05-28 19:05:02	0	2	19	59	61	63	45	41	61	28	45	50	59	62	43
2018-05-28 13:40:01	2018-05-28 19:10:01	2018-05-28 19:10:01	0	2	19	59	59	61	42	38	70	28	58	51	71	68	37
2018-05-28 13:45:01	2018-05-28 19:15:01	2018-05-28 19:15:01	0	2	19	59	70	52	43	39	52	31	39	48	46	63	52
2018-05-28 13:50:02	2018-05-28 19:20:02	2018-05-28 19:20:02	0	2	19	57	64	56	46	40	64	30	45	43	53	64	49
2018-05-28 13:55:02	2018-05-28 19:25:02	2018-05-28 19:25:02	0	2	19	57	67	63	60	55	78	30	44	45	57	58	45
2018-05-28 14:00:02	2018-05-28 19:30:02	2018-05-28 19:30:02	0	2	19	69	64	56	60	52	80	30	50	64	62	77	45
2018-05-28 14:05:02	2018-05-28 19:35:02	2018-05-28 19:35:02	0	2	19	59	65	51	61	53	78	30	47	52	62	70	46
2018-05-28 14:10:02	2018-05-28 19:40:02	2018-05-28 19:40:02	0	2	19	52	68	51	62	54	74	30	39	48	55	60	43
2018-05-28 14:15:01	2018-05-28 19:45:01	2018-05-28 19:45:01	0	2	19	55	55	58	62	55	84	31	50	51	60	61	34
2018-05-28 14:20:01	2018-05-28 19:50:01	2018-05-28 19:50:01	0	2	19	53	58	71	61	54	85	29	51	52	59	69	42
2018-05-28 14:25:02	2018-05-28 19:55:02	2018-05-28 19:55:02	0	2	19	51	58	62	51	44	80	28	57	49	64	66	40
2018-05-28 14:30:01	2018-05-28 20:00:01	2018-05-28 20:00:01	0	2	20	55	59	63	49	45	69	30	48	54	57	70	40
2018-05-28 14:35:02	2018-05-28 20:05:02	2018-05-28 20:05:02	0	2	20	56	60	65	44	40	65	29	48	50	53	60	37
2018-05-28 14:40:01	2018-05-28 20:10:01	2018-05-28 20:10:01	0	2	20	55	57	68	44	37	56	29	51	60	44	63	43
2018-05-28 14:45:02	2018-05-28 20:15:02	2018-05-28 20:15:02	0	2	20	45	52	59	42	36	54	31	44	54	43	56	44
2018-05-28 14:50:02	2018-05-28 20:20:02	2018-05-28 20:20:02	0	2	20	45	50	57	41	35	54	31	44	52	48	68	56
2018-05-28 14:55:02	2018-05-28 20:25:02	2018-05-28 20:25:02	0	2	20	54	54	49	42	34	52	27	40	49	47	52	41
2018-05-28 15:00:02	2018-05-28 20:30:02	2018-05-28 20:30:02	0	2	20	54	58	52	41	36	51	29	40	61	45	63	41
2018-05-28 15:05:02	2018-05-28 20:35:02	2018-05-28 20:35:02	0	2	20	56	65	55	41	36	53	29	39	52	44	56	42
2018-05-28 15:10:02	2018-05-28 20:40:02	2018-05-28 20:40:02	0	2	20	61	91	78	42	37	59	31	45	54	49	57	42
2018-05-28 15:15:01	2018-05-28 20:45:01	2018-05-28 20:45:01	0	2	20	48	71	49	41	37	72	34	70	57	66	51	43
2018-05-28 15:20:02	2018-05-28 20:50:02	2018-05-28 20:50:02	0	2	20	58	63	55	42	38	85	34	84	69	76	57	40
2018-05-28 15:25:01	2018-05-28 20:55:01	2018-05-28 20:55:01	0	2	20	67	59	55	47	43	104	32	87	81	91	75	48
2018-05-28 15:30:02	2018-05-28 21:00:02	2018-05-28 21:00:02	0	2	21	72	57	59	39	35	94	44	88	76	84	94	61
2018-05-28 15:35:01	2018-05-28 21:05:01	2018-05-28 21:05:01	0	2	21	63	54	49	42	33	98	40	84	66	85	67	38
2018-05-28 15:40:02	2018-05-28 21:10:02	2018-05-28 21:10:02	0	2	21	55	68	44	39	36	88	40	75	52	73	54	39
2018-05-28 15:45:01	2018-05-28 21:15:01	2018-05-28 21:15:01	0	2	21	59	69	48	39	37	80	37	65	58	67	60	39
2018-05-28 15:50:02	2018-05-28 21:20:02	2018-05-28 21:20:02	0	2	21	50	55	64	41	41	83	29	61	53	64	57	36
2018-05-28 15:55:01	2018-05-28 21:25:01	2018-05-28 21:25:01	0	2	21	52	45	40	41	39	120	18	97	55	101	56	34
2018-05-28 16:00:02	2018-05-28 21:30:02	2018-05-28 21:30:02	0	2	21	51	41	41	41	38	99	18	79	53	83	63	33
2018-05-28 16:05:01	2018-05-28 21:35:01	2018-05-28 21:35:01	0	2	21	49	41	36	41	40	92	15	62	47	76	53	38
2018-05-28 16:10:02	2018-05-28 21:40:02	2018-05-28 21:40:02	0	2	21	42	36	33	32	31	79	13	62	39	77	41	32
2018-05-28 16:15:01	2018-05-28 21:45:01	2018-05-28 21:45:01	0	2	21	43	36	35	30	29	82	10	61	35	80	40	25
2018-05-28 16:20:02	2018-05-28 21:50:02	2018-05-28 21:50:02	0	2	21	37	28	28	29	29	83	9	61	35	83	37	23
2018-05-28 16:25:02	2018-05-28 21:55:02	2018-05-28 21:55:02	0	2	21	49	40	39	23	23	79	8	64	33	86	32	22
2018-05-29 03:30:02	2018-05-29 09:00:02	2018-05-29 09:00:02	0	1	9	30	41	26	22	18	23	15	13	32	17	37	34
2018-05-29 03:35:02	2018-05-29 09:05:02	2018-05-29 09:05:02	0	1	9	34	43	35	38	32	40	13	13	34	17	42	31
2018-05-29 03:40:02	2018-05-29 09:10:02	2018-05-29 09:10:02	0	1	9	42	37	46	49	40	47	13	13	38	19	44	28
2018-05-29 03:45:02	2018-05-29 09:15:02	2018-05-29 09:15:02	0	1	9	36	33	44	37	33	36	11	13	32	17	41	34
2018-05-29 03:50:02	2018-05-29 09:20:02	2018-05-29 09:20:02	0	1	9	40	37	33	39	34	41	13	15	41	20	48	31
2018-05-29 03:55:02	2018-05-29 09:25:02	2018-05-29 09:25:02	0	1	9	52	47	34	27	21	28	14	17	53	20	57	27
2018-05-29 04:00:01	2018-05-29 09:30:01	2018-05-29 09:30:01	0	1	9	54	49	33	31	25	32	15	20	54	20	61	29
2018-05-29 04:05:02	2018-05-29 09:35:02	2018-05-29 09:35:02	0	1	9	51	41	33	40	33	19	15	30	60	25	60	34
2018-05-29 04:10:01	2018-05-29 09:40:01	2018-05-29 09:40:01	0	1	9	54	41	41	46	39	17	16	35	67	21	61	29
2018-05-29 04:15:02	2018-05-29 09:45:02	2018-05-29 09:45:02	0	1	9	52	43	44	55	47	28	15	29	56	22	58	46
2018-05-29 04:20:02	2018-05-29 09:50:02	2018-05-29 09:50:02	0	1	9	60	46	40	54	47	38	16	29	61	27	69	38
2018-05-29 04:25:02	2018-05-29 09:55:02	2018-05-29 09:55:02	0	1	9	61	41	36	35	31	29	16	29	62	27	67	40
2018-05-29 04:30:01	2018-05-29 10:00:01	2018-05-29 10:00:01	0	1	10	63	42	36	39	32	48	15	31	63	30	71	43
2018-05-29 04:35:02	2018-05-29 10:05:02	2018-05-29 10:05:02	0	1	10	69	43	42	40	32	50	17	37	78	28	76	42
2018-05-29 04:40:02	2018-05-29 10:10:02	2018-05-29 10:10:02	0	1	10	63	56	52	42	32	70	18	40	53	34	51	37
2018-05-29 04:45:01	2018-05-29 10:15:01	2018-05-29 10:15:01	0	1	10	54	65	53	42	35	73	18	46	46	41	45	37
2018-05-29 04:50:02	2018-05-29 10:20:02	2018-05-29 10:20:02	0	1	10	58	58	40	53	45	68	19	37	46	36	46	37
2018-05-29 04:55:02	2018-05-29 10:25:02	2018-05-29 10:25:02	0	1	10	63	59	37	51	43	69	20	46	55	42	52	34
2018-05-29 05:00:01	2018-05-29 10:30:01	2018-05-29 10:30:01	0	1	10	64	59	50	50	43	91	22	47	60	39	62	44
2018-05-29 05:05:02	2018-05-29 10:35:02	2018-05-29 10:35:02	0	1	10	73	61	53	55	42	104	22	62	69	55	61	43
2018-05-29 05:10:01	2018-05-29 10:40:01	2018-05-29 10:40:01	0	1	10	72	79	60	59	50	80	23	63	63	58	54	32
2018-05-29 05:15:02	2018-05-29 10:45:02	2018-05-29 10:45:02	0	1	10	71	77	60	59	47	65	24	54	64	48	60	40
2018-05-29 05:20:02	2018-05-29 10:50:02	2018-05-29 10:50:02	0	1	10	73	83	56	56	46	62	23	54	65	44	60	48
2018-05-29 05:25:02	2018-05-29 10:55:02	2018-05-29 10:55:02	0	1	10	84	87	62	55	46	68	24	43	72	43	72	51
2018-05-29 05:30:02	2018-05-29 11:00:02	2018-05-29 11:00:02	0	1	11	94	76	55	54	39	54	21	36	84	34	84	38
2018-05-29 05:35:02	2018-05-29 11:05:02	2018-05-29 11:05:02	0	1	11	85	66	51	51	40	54	21	35	81	36	83	41
2018-05-29 05:40:02	2018-05-29 11:10:02	2018-05-29 11:10:02	0	1	11	112	62	52	49	38	41	22	34	142	30	149	43
2018-05-29 05:45:02	2018-05-29 11:15:02	2018-05-29 11:15:02	0	1	11	113	61	54	48	39	66	22	33	146	34	151	41
2018-05-31 03:30:01	2018-05-31 09:00:01	2018-05-31 09:00:01	1	3	9	38	40	37	20	18	28	16	23	33	22	41	42
2018-05-31 03:35:01	2018-05-31 09:05:01	2018-05-31 09:05:01	1	3	9	47	32	34	22	20	28	15	21	30	22	38	36
2018-05-31 05:05:02	2018-05-31 10:35:02	2018-05-31 10:35:02	1	3	10	74	58	60	47	38	50	24	27	66	30	71	40
2018-05-31 05:10:01	2018-05-31 10:40:01	2018-05-31 10:40:01	1	3	10	57	65	60	52	43	84	36	32	48	30	52	43
2018-05-31 05:15:02	2018-05-31 10:45:02	2018-05-31 10:45:02	1	3	10	54	64	83	52	42	89	50	32	47	28	46	41
2018-05-31 05:20:02	2018-05-31 10:50:02	2018-05-31 10:50:02	1	3	10	66	73	60	56	46	77	40	42	75	26	67	39
2018-05-31 05:25:02	2018-05-31 10:55:02	2018-05-31 10:55:02	1	3	10	77	79	64	88	42	52	47	52	97	29	81	58
2018-05-31 05:30:02	2018-05-31 11:00:02	2018-05-31 11:00:02	1	3	11	81	94	94	77	47	55	57	93	106	31	68	63
2018-05-31 05:35:01	2018-05-31 11:05:01	2018-05-31 11:05:01	1	3	11	87	92	82	65	52	64	59	100	132	34	98	54
2018-05-31 05:40:02	2018-05-31 11:10:02	2018-05-31 11:10:02	1	3	11	99	99	90	61	49	73	50	112	116	47	75	42
2018-05-31 05:45:02	2018-05-31 11:15:02	2018-05-31 11:15:02	1	3	11	136	114	105	71	66	61	62	79	122	35	85	41
2018-05-31 06:30:06	2018-05-31 12:00:06	2018-05-31 12:00:06	1	3	12	80	102	72	264	230	136	83	94	130	33	77	68
2018-05-31 06:35:02	2018-05-31 12:05:02	2018-05-31 12:05:02	1	3	12	76	115	79	110	75	153	87	112	136	45	77	69
2018-05-31 06:40:01	2018-05-31 12:10:01	2018-05-31 12:10:01	1	3	12	92	108	70	97	69	62	90	140	186	38	86	44
2018-05-31 06:45:02	2018-05-31 12:15:02	2018-05-31 12:15:02	1	3	12	74	115	114	101	68	61	88	111	146	38	81	62
2018-05-31 06:50:01	2018-05-31 12:20:01	2018-05-31 12:20:01	1	3	12	70	113	99	102	62	53	86	106	158	39	77	67
2018-05-31 06:55:02	2018-05-31 12:25:02	2018-05-31 12:25:02	1	3	12	90	115	76	96	63	64	88	86	136	33	107	75
2018-05-31 07:00:02	2018-05-31 12:30:02	2018-05-31 12:30:02	1	3	12	88	110	73	78	42	64	78	76	118	43	100	72
2018-05-31 07:05:01	2018-05-31 12:35:01	2018-05-31 12:35:01	1	3	12	91	70	88	76	42	60	64	49	105	40	158	69
2018-05-31 07:10:02	2018-05-31 12:40:02	2018-05-31 12:40:02	1	3	12	96	96	59	67	40	60	44	46	108	44	98	52
2018-05-31 07:15:02	2018-05-31 12:45:02	2018-05-31 12:45:02	1	3	12	134	94	62	66	39	58	40	57	177	46	163	44
2018-05-31 07:20:02	2018-05-31 12:50:02	2018-05-31 12:50:02	1	3	12	94	64	62	70	39	81	49	83	114	64	91	39
2018-05-31 07:25:02	2018-05-31 12:55:02	2018-05-31 12:55:02	1	3	12	105	102	65	76	42	74	42	63	100	54	94	42
2018-05-31 07:30:02	2018-05-31 13:00:02	2018-05-31 13:00:02	1	3	13	93	86	60	60	45	66	40	46	81	41	84	48
2018-05-31 07:35:02	2018-05-31 13:05:02	2018-05-31 13:05:02	1	3	13	98	79	58	61	45	78	42	54	89	55	91	40
2018-05-31 07:40:01	2018-05-31 13:10:01	2018-05-31 13:10:01	1	3	13	117	60	56	59	45	67	40	43	138	50	143	38
2018-05-31 07:45:02	2018-05-31 13:15:02	2018-05-31 13:15:02	1	3	13	125	68	51	59	45	51	35	47	138	39	141	39
2018-05-31 07:50:01	2018-05-31 13:20:01	2018-05-31 13:20:01	1	3	13	111	69	50	63	43	60	30	52	110	48	127	47
2018-05-31 07:55:02	2018-05-31 13:25:02	2018-05-31 13:25:02	1	3	13	78	76	52	59	48	49	31	46	76	37	76	49
2018-05-31 08:00:01	2018-05-31 13:30:01	2018-05-31 13:30:01	1	3	13	72	78	50	62	50	67	44	54	78	46	72	44
2018-05-31 08:05:02	2018-05-31 13:35:02	2018-05-31 13:35:02	1	3	13	66	79	47	62	51	73	48	57	77	41	67	41
2018-05-31 08:10:01	2018-05-31 13:40:01	2018-05-31 13:40:01	1	3	13	68	77	50	63	51	102	47	50	74	33	64	37
2018-05-31 08:15:02	2018-05-31 13:45:02	2018-05-31 13:45:02	1	3	13	63	83	51	65	49	96	47	54	76	36	67	54
2018-05-31 08:20:02	2018-05-31 13:50:02	2018-05-31 13:50:02	1	3	13	70	83	58	62	48	97	50	54	88	33	76	55
2018-05-31 08:25:01	2018-05-31 13:55:01	2018-05-31 13:55:01	1	3	13	67	90	55	51	39	105	39	46	64	35	61	53
2018-05-31 10:30:02	2018-05-31 16:00:02	2018-05-31 16:00:02	1	4	16	40	96	40	69	40	82	29	53	60	37	63	62
2018-06-01 07:00:06	2018-06-01 12:30:06	2018-06-01 12:30:06	1	3	12	92	158	69	120	48	84	103	148	159	64	80	105
2018-06-01 07:05:02	2018-06-01 12:35:02	2018-06-01 12:35:02	1	3	12	95	154	64	120	49	69	121	126	152	57	93	101
2018-06-01 07:10:02	2018-06-01 12:40:02	2018-06-01 12:40:02	1	3	12	116	160	68	118	47	75	117	123	177	54	134	93
2018-06-01 07:15:02	2018-06-01 12:45:02	2018-06-01 12:45:02	1	3	12	121	165	78	124	49	100	110	121	152	79	111	87
2018-06-01 07:20:02	2018-06-01 12:50:02	2018-06-01 12:50:02	1	3	12	107	173	76	128	55	95	90	128	137	94	119	102
2018-06-01 07:25:02	2018-06-01 12:55:02	2018-06-01 12:55:02	1	3	12	109	174	81	119	62	98	88	140	155	95	119	103
2018-06-01 07:30:01	2018-06-01 13:00:01	2018-06-01 13:00:01	1	3	13	134	197	107	125	51	107	87	165	209	116	178	82
2018-06-01 07:35:02	2018-06-01 13:05:02	2018-06-01 13:05:02	1	3	13	120	196	119	146	65	116	80	163	197	120	142	101
2018-06-01 07:40:02	2018-06-01 13:10:02	2018-06-01 13:10:02	1	3	13	145	197	111	136	55	132	82	160	224	125	184	101
2018-06-01 07:45:02	2018-06-01 13:15:02	2018-06-01 13:15:02	1	3	13	180	221	144	147	61	119	74	136	210	104	184	106
2018-06-01 07:50:02	2018-06-01 13:20:02	2018-06-01 13:20:02	1	3	13	162	222	164	147	75	98	78	138	204	68	173	96
2018-06-01 07:55:01	2018-06-01 13:25:01	2018-06-01 13:25:01	1	3	13	113	195	111	206	103	116	80	168	199	58	100	86
2018-06-01 08:00:01	2018-06-01 13:30:01	2018-06-01 13:30:01	1	3	13	89	164	99	159	104	102	80	155	179	50	84	83
2018-06-01 08:05:01	2018-06-01 13:35:01	2018-06-01 13:35:01	1	3	13	91	149	76	113	67	102	92	140	176	51	107	84
2018-06-01 08:10:02	2018-06-01 13:40:02	2018-06-01 13:40:02	1	3	13	80	139	62	103	61	109	83	108	131	52	88	66
2018-06-01 08:15:02	2018-06-01 13:45:02	2018-06-01 13:45:02	1	3	13	77	116	70	102	58	113	80	102	114	52	87	76
2018-06-01 08:20:01	2018-06-01 13:50:01	2018-06-01 13:50:01	1	3	13	69	126	62	100	56	109	97	93	103	47	70	74
2018-06-01 08:25:02	2018-06-01 13:55:02	2018-06-01 13:55:02	1	3	13	63	119	57	82	41	102	83	80	99	39	61	67
2018-06-04 03:30:02	2018-06-04 09:00:02	2018-06-04 09:00:02	1	3	9	28	45	28	20	16	29	14	23	35	26	33	23
2018-06-04 03:35:02	2018-06-04 09:05:02	2018-06-04 09:05:02	1	3	9	27	47	34	28	23	41	13	32	34	46	30	17
2018-06-04 03:40:02	2018-06-04 09:10:02	2018-06-04 09:10:02	1	3	9	29	41	27	33	28	38	13	22	37	25	37	28
2018-06-04 03:45:01	2018-06-04 09:15:01	2018-06-04 09:15:01	1	3	9	25	36	35	28	33	35	14	23	32	23	29	29
2018-06-04 03:50:01	2018-06-04 09:20:01	2018-06-04 09:20:01	1	3	9	23	34	39	39	34	45	14	23	35	24	29	26
2018-06-04 03:55:01	2018-06-04 09:25:01	2018-06-04 09:25:01	1	3	9	25	34	31	30	23	36	15	27	32	24	26	29
2018-06-04 04:00:02	2018-06-04 09:30:02	2018-06-04 09:30:02	1	3	9	23	45	76	25	19	32	15	30	33	24	27	26
2018-06-04 04:05:02	2018-06-04 09:35:02	2018-06-04 09:35:02	1	3	9	43	46	46	28	22	55	16	50	52	43	46	29
2018-06-04 04:10:01	2018-06-04 09:40:01	2018-06-04 09:40:01	1	3	9	39	50	43	31	30	52	15	52	59	41	41	24
2018-06-04 04:15:01	2018-06-04 09:45:01	2018-06-04 09:45:01	1	3	9	40	47	65	31	29	51	19	59	65	36	53	33
2018-06-04 04:20:02	2018-06-04 09:50:02	2018-06-04 09:50:02	1	3	9	41	40	57	27	22	53	17	54	57	43	54	39
2018-06-04 04:25:02	2018-06-04 09:55:02	2018-06-04 09:55:02	1	3	9	33	40	55	28	22	47	17	49	42	37	42	28
2018-06-04 04:30:01	2018-06-04 10:00:01	2018-06-04 10:00:01	1	3	10	36	43	45	27	23	38	17	41	46	33	58	53
2018-06-04 04:35:02	2018-06-04 10:05:02	2018-06-04 10:05:02	1	3	10	45	49	52	34	25	44	18	40	49	32	50	56
2018-06-04 04:40:02	2018-06-04 10:10:02	2018-06-04 10:10:02	1	3	10	55	54	56	36	29	47	18	37	59	32	61	54
2018-06-04 04:45:02	2018-06-04 10:15:02	2018-06-04 10:15:02	1	3	10	53	54	50	35	27	42	17	38	59	30	58	48
2018-06-04 04:50:02	2018-06-04 10:20:02	2018-06-04 10:20:02	1	3	10	64	57	60	40	34	45	20	32	67	29	69	50
2018-06-04 04:55:01	2018-06-04 10:25:01	2018-06-04 10:25:01	1	3	10	67	60	51	48	41	53	19	29	69	26	73	55
2018-06-04 05:00:02	2018-06-04 10:30:02	2018-06-04 10:30:02	1	3	10	76	53	52	49	41	53	24	29	78	27	84	54
2018-06-04 05:05:02	2018-06-04 10:35:02	2018-06-04 10:35:02	1	3	10	77	63	47	58	55	59	34	26	81	23	82	47
2018-06-04 05:10:02	2018-06-04 10:40:02	2018-06-04 10:40:02	1	3	10	103	59	54	59	55	64	36	29	127	28	138	30
2018-06-04 05:15:01	2018-06-04 10:45:01	2018-06-04 10:45:01	1	3	10	115	67	52	63	62	69	31	33	148	32	159	40
2018-06-04 05:20:01	2018-06-04 10:50:01	2018-06-04 10:50:01	1	3	10	88	58	51	64	57	78	30	39	90	43	106	42
2018-06-04 05:25:02	2018-06-04 10:55:02	2018-06-04 10:55:02	1	3	10	95	49	54	68	62	82	29	42	101	45	116	48
2018-06-04 05:30:02	2018-06-04 11:00:02	2018-06-04 11:00:02	1	3	11	95	59	55	75	69	83	29	36	106	39	134	61
2018-06-04 05:35:02	2018-06-04 11:05:02	2018-06-04 11:05:02	1	3	11	106	59	57	70	63	75	29	30	106	35	132	49
2018-06-04 05:40:02	2018-06-04 11:10:02	2018-06-04 11:10:02	1	3	11	95	66	59	67	52	66	30	31	100	37	122	50
2018-06-04 05:45:01	2018-06-04 11:15:01	2018-06-04 11:15:01	1	3	11	78	95	60	96	73	83	31	36	74	37	79	55
2018-06-04 05:50:02	2018-06-04 11:20:02	2018-06-04 11:20:02	1	3	11	75	95	59	93	70	87	29	39	69	44	71	58
2018-06-04 05:55:02	2018-06-04 11:25:02	2018-06-04 11:25:02	1	3	11	77	103	63	88	48	68	29	45	64	47	69	51
2018-06-04 06:00:02	2018-06-04 11:30:02	2018-06-04 11:30:02	1	3	11	95	115	70	78	52	71	29	63	98	54	86	66
2018-06-04 06:05:02	2018-06-04 11:35:02	2018-06-04 11:35:02	1	3	11	88	119	78	88	54	83	33	54	82	48	80	102
2018-06-04 06:10:02	2018-06-04 11:40:02	2018-06-04 11:40:02	1	3	11	94	122	89	109	77	81	31	71	93	61	88	118
2018-06-04 06:15:01	2018-06-04 11:45:01	2018-06-04 11:45:01	1	3	11	95	121	92	98	63	74	26	67	84	51	93	130
2018-06-04 06:20:01	2018-06-04 11:50:01	2018-06-04 11:50:01	1	3	11	84	103	73	86	49	87	26	70	77	53	89	118
2018-06-04 06:25:02	2018-06-04 11:55:02	2018-06-04 11:55:02	1	3	11	77	100	69	84	51	84	26	47	78	47	79	102
2018-06-04 06:30:02	2018-06-04 12:00:02	2018-06-04 12:00:02	1	3	12	72	79	68	78	57	82	25	49	72	44	75	54
2018-06-04 06:35:02	2018-06-04 12:05:02	2018-06-04 12:05:02	1	3	12	63	76	61	70	56	82	25	67	59	70	63	49
2018-06-04 06:40:01	2018-06-04 12:10:01	2018-06-04 12:10:01	1	3	12	62	80	56	68	56	88	25	82	74	72	60	57
2018-06-04 06:45:01	2018-06-04 12:15:01	2018-06-04 12:15:01	1	3	12	69	84	54	65	53	90	27	70	79	58	65	53
2018-06-04 06:50:01	2018-06-04 12:20:01	2018-06-04 12:20:01	1	3	12	78	76	59	54	40	95	27	66	81	55	69	56
2018-06-04 06:55:02	2018-06-04 12:25:02	2018-06-04 12:25:02	1	3	12	83	91	68	59	47	86	28	52	67	47	68	56
2018-06-04 07:00:01	2018-06-04 12:30:01	2018-06-04 12:30:01	1	3	12	82	97	53	72	56	99	36	56	65	55	73	60
2018-06-04 07:05:01	2018-06-04 12:35:01	2018-06-04 12:35:01	1	3	12	77	91	54	69	53	69	36	60	67	56	73	60
2018-06-04 07:10:02	2018-06-04 12:40:02	2018-06-04 12:40:02	1	3	12	68	94	60	62	40	76	36	75	59	75	68	72
2018-06-04 07:15:02	2018-06-04 12:45:02	2018-06-04 12:45:02	1	3	12	69	79	56	50	36	71	33	75	66	70	76	102
2018-06-04 07:20:02	2018-06-04 12:50:02	2018-06-04 12:50:02	1	3	12	94	89	74	47	37	79	32	79	78	68	72	89
2018-06-04 07:25:02	2018-06-04 12:55:02	2018-06-04 12:55:02	1	3	12	76	68	59	46	35	63	30	54	75	52	80	52
2018-06-04 07:30:02	2018-06-04 13:00:02	2018-06-04 13:00:02	1	3	13	74	63	59	47	35	55	29	43	73	44	82	48
2018-06-04 07:35:01	2018-06-04 13:05:01	2018-06-04 13:05:01	1	3	13	79	67	65	44	34	56	28	42	79	45	84	56
2018-06-04 07:40:02	2018-06-04 13:10:02	2018-06-04 13:10:02	1	3	13	84	67	60	41	32	56	24	50	79	54	83	52
2018-06-04 07:45:02	2018-06-04 13:15:02	2018-06-04 13:15:02	1	3	13	75	70	71	53	45	63	23	49	63	51	70	44
2018-06-04 07:50:01	2018-06-04 13:20:01	2018-06-04 13:20:01	1	3	13	66	77	71	59	49	67	21	49	61	53	73	51
2018-06-04 07:55:02	2018-06-04 13:25:02	2018-06-04 13:25:02	1	3	13	59	70	70	64	54	75	17	44	58	50	67	50
2018-06-04 08:00:02	2018-06-04 13:30:02	2018-06-04 13:30:02	1	3	13	79	63	63	68	57	77	17	43	85	45	85	49
2018-06-04 08:05:02	2018-06-04 13:35:02	2018-06-04 13:35:02	1	3	13	73	78	55	54	40	62	20	34	77	34	76	60
2018-06-04 08:10:02	2018-06-04 13:40:02	2018-06-04 13:40:02	1	3	13	46	95	47	66	46	58	19	38	46	37	47	71
2018-06-04 08:15:02	2018-06-04 13:45:02	2018-06-04 13:45:02	1	3	13	44	101	48	69	43	61	18	37	42	34	47	79
2018-06-04 08:20:06	2018-06-04 13:50:06	2018-06-04 13:50:06	1	3	13	42	105	49	60	32	48	18	38	47	30	42	82
2018-06-04 08:25:01	2018-06-04 13:55:01	2018-06-04 13:55:01	1	3	13	45	110	52	70	35	76	18	45	52	33	40	91
2018-06-04 10:30:02	2018-06-04 16:00:02	2018-06-04 16:00:02	1	4	16	48	39	34	41	34	46	20	29	50	28	46	58
2018-06-04 10:35:02	2018-06-04 16:05:02	2018-06-04 16:05:02	1	4	16	51	39	33	41	34	45	19	26	51	31	49	33
2018-06-04 10:40:01	2018-06-04 16:10:01	2018-06-04 16:10:01	1	4	16	49	46	34	41	32	41	19	25	50	29	49	37
2018-06-04 10:45:01	2018-06-04 16:15:01	2018-06-04 16:15:01	1	4	16	54	41	38	38	31	46	21	30	56	34	57	32
2018-06-04 10:50:01	2018-06-04 16:20:01	2018-06-04 16:20:01	1	4	16	37	41	31	35	28	42	19	27	38	30	41	29
2018-06-04 10:55:02	2018-06-04 16:25:02	2018-06-04 16:25:02	1	4	16	39	42	38	41	34	46	20	24	40	26	41	32
2018-06-04 11:00:02	2018-06-04 16:30:02	2018-06-04 16:30:02	1	4	16	37	37	36	40	34	44	19	24	38	27	42	30
2018-06-04 11:05:02	2018-06-04 16:35:02	2018-06-04 16:35:02	1	4	16	37	36	30	34	33	44	20	30	40	32	42	31
2018-06-04 11:10:02	2018-06-04 16:40:02	2018-06-04 16:40:02	1	4	16	43	37	41	34	29	46	22	31	45	33	44	28
2018-06-04 11:15:01	2018-06-04 16:45:01	2018-06-04 16:45:01	1	4	16	42	34	38	35	30	44	22	28	45	31	45	24
2018-06-04 11:20:02	2018-06-04 16:50:02	2018-06-04 16:50:02	1	4	16	46	39	40	39	33	48	22	41	66	31	49	26
2018-06-04 11:25:02	2018-06-04 16:55:02	2018-06-04 16:55:02	1	4	16	43	47	37	41	34	48	21	44	63	29	45	27
2018-06-04 11:30:02	2018-06-04 17:00:02	2018-06-04 17:00:02	1	4	17	37	51	32	36	29	48	21	52	57	33	38	27
2018-06-04 11:35:02	2018-06-04 17:05:02	2018-06-04 17:05:02	1	4	17	38	62	43	48	44	58	24	39	50	34	40	28
2018-06-04 11:40:02	2018-06-04 17:10:02	2018-06-04 17:10:02	1	4	17	50	45	47	46	42	49	26	33	53	28	43	28
2018-06-04 11:45:02	2018-06-04 17:15:02	2018-06-04 17:15:02	1	4	17	38	48	55	51	46	57	26	36	43	30	38	37
2018-06-04 11:50:02	2018-06-04 17:20:02	2018-06-04 17:20:02	1	4	17	41	50	44	51	43	58	24	36	43	32	38	30
2018-06-04 11:55:02	2018-06-04 17:25:02	2018-06-04 17:25:02	1	4	17	34	58	43	50	44	58	24	39	43	32	37	32
2018-06-04 12:00:02	2018-06-04 17:30:02	2018-06-04 17:30:02	1	4	17	41	63	44	53	48	63	25	45	49	34	34	27
2018-06-04 12:05:02	2018-06-04 17:35:02	2018-06-04 17:35:02	1	4	17	34	67	40	50	44	56	25	38	46	33	34	34
2018-06-04 12:10:02	2018-06-04 17:40:02	2018-06-04 17:40:02	1	4	17	41	55	48	59	52	67	25	39	42	38	42	26
2018-06-04 12:15:02	2018-06-04 17:45:02	2018-06-04 17:45:02	1	4	17	48	64	57	54	49	67	36	42	49	38	53	41
2018-06-04 12:20:02	2018-06-04 17:50:02	2018-06-04 17:50:02	1	4	17	56	53	64	43	39	65	25	51	51	50	57	42
2018-06-04 12:25:01	2018-06-04 17:55:01	2018-06-04 17:55:01	1	4	17	54	47	51	47	40	67	25	49	55	43	53	49
2018-06-04 12:30:02	2018-06-04 18:00:02	2018-06-04 18:00:02	1	4	18	60	55	50	45	39	58	24	45	66	37	64	41
2018-06-04 12:35:02	2018-06-04 18:05:02	2018-06-04 18:05:02	1	4	18	60	56	48	47	40	55	30	44	69	32	64	37
2018-06-04 12:40:01	2018-06-04 18:10:01	2018-06-04 18:10:01	1	4	18	59	62	52	46	42	57	35	47	61	45	52	36
2018-06-04 12:45:02	2018-06-04 18:15:02	2018-06-04 18:15:02	1	4	18	49	65	51	58	46	71	32	64	62	47	48	50
2018-06-04 12:50:02	2018-06-04 18:20:02	2018-06-04 18:20:02	1	4	18	45	68	55	50	34	53	32	60	64	39	45	51
2018-06-04 12:55:01	2018-06-04 18:25:01	2018-06-04 18:25:01	1	4	18	47	63	52	48	36	56	30	63	66	43	45	41
2018-06-04 13:00:02	2018-06-04 18:30:02	2018-06-04 18:30:02	1	4	18	48	74	56	50	34	44	28	40	53	38	55	55
2018-06-04 13:05:01	2018-06-04 18:35:01	2018-06-04 18:35:01	1	4	18	48	89	55	64	40	71	26	76	68	61	56	63
2018-06-04 13:10:02	2018-06-04 18:40:02	2018-06-04 18:40:02	1	4	18	53	82	58	57	36	74	25	63	60	55	47	46
2018-06-04 13:15:02	2018-06-04 18:45:02	2018-06-04 18:45:02	1	4	18	56	70	60	58	44	73	24	61	62	55	53	40
2018-06-04 13:20:02	2018-06-04 18:50:02	2018-06-04 18:50:02	1	4	18	53	81	94	53	43	66	24	51	55	55	47	42
2018-06-04 13:25:02	2018-06-04 18:55:02	2018-06-04 18:55:02	1	4	18	52	77	81	55	49	66	26	48	53	48	55	50
2018-06-04 13:30:02	2018-06-04 19:00:02	2018-06-04 19:00:02	1	4	19	52	76	66	45	40	56	24	56	61	46	56	51
2018-06-04 13:35:02	2018-06-04 19:05:02	2018-06-04 19:05:02	1	4	19	52	65	63	44	37	55	23	54	65	48	58	48
2018-06-04 13:40:02	2018-06-04 19:10:02	2018-06-04 19:10:02	1	4	19	53	59	62	43	39	54	24	51	63	43	52	46
2018-06-04 13:45:02	2018-06-04 19:15:02	2018-06-04 19:15:02	1	4	19	53	61	65	44	40	57	23	51	59	46	54	44
2018-06-04 13:50:02	2018-06-04 19:20:02	2018-06-04 19:20:02	1	4	19	55	56	65	47	46	61	25	47	56	45	55	45
2018-06-04 13:55:02	2018-06-04 19:25:02	2018-06-04 19:25:02	1	4	19	58	61	65	41	38	55	24	46	55	43	52	40
2018-06-04 14:00:02	2018-06-04 19:30:02	2018-06-04 19:30:02	1	4	19	65	60	68	39	36	52	25	45	66	44	62	42
2018-06-04 14:05:02	2018-06-04 19:35:02	2018-06-04 19:35:02	1	4	19	55	58	69	50	48	82	27	58	61	54	70	51
2018-06-04 14:10:02	2018-06-04 19:40:02	2018-06-04 19:40:02	1	4	19	54	63	72	61	59	125	28	95	62	96	68	49
2018-06-04 14:15:02	2018-06-04 19:45:02	2018-06-04 19:45:02	1	4	19	66	61	60	54	50	129	30	111	65	117	101	77
2018-06-04 14:20:02	2018-06-04 19:50:02	2018-06-04 19:50:02	1	4	19	87	85	114	45	43	102	40	88	68	104	87	55
2018-06-04 14:25:02	2018-06-04 19:55:02	2018-06-04 19:55:02	1	4	19	103	99	135	45	43	122	33	112	71	126	107	78
2018-06-04 14:30:02	2018-06-04 20:00:02	2018-06-04 20:00:02	1	4	20	79	89	100	54	49	134	32	124	77	140	101	83
2018-06-04 14:35:02	2018-06-04 20:05:02	2018-06-04 20:05:02	1	4	20	84	119	100	57	43	111	39	107	75	137	75	74
2018-06-04 14:40:02	2018-06-04 20:10:02	2018-06-04 20:10:02	1	4	20	96	83	77	53	47	96	48	90	80	108	83	62
2018-06-04 14:45:01	2018-06-04 20:15:01	2018-06-04 20:15:01	1	4	20	83	78	76	53	47	81	39	76	73	75	72	58
2018-06-04 14:50:01	2018-06-04 20:20:01	2018-06-04 20:20:01	1	4	20	80	78	65	51	45	75	35	71	73	67	76	58
2018-06-04 14:55:02	2018-06-04 20:25:02	2018-06-04 20:25:02	1	4	20	77	79	69	53	46	76	41	62	65	64	69	50
2018-06-04 15:00:01	2018-06-04 20:30:01	2018-06-04 20:30:01	1	4	20	78	81	72	60	48	67	40	53	70	58	75	51
2018-06-04 15:05:02	2018-06-04 20:35:02	2018-06-04 20:35:02	1	4	20	67	87	73	57	46	69	40	51	62	55	72	51
2018-06-04 15:10:02	2018-06-04 20:40:02	2018-06-04 20:40:02	1	4	20	59	91	64	55	48	74	43	56	55	58	75	62
2018-06-04 15:15:02	2018-06-04 20:45:02	2018-06-04 20:45:02	1	4	20	56	82	67	53	46	76	42	58	53	65	71	50
2018-06-04 15:20:02	2018-06-04 20:50:02	2018-06-04 20:50:02	1	4	20	53	69	54	50	43	78	39	59	51	72	61	53
2018-06-04 15:25:02	2018-06-04 20:55:02	2018-06-04 20:55:02	1	4	20	57	63	73	52	44	99	37	78	48	87	63	60
2018-06-04 15:30:02	2018-06-04 21:00:02	2018-06-04 21:00:02	1	4	21	69	63	73	53	46	108	38	80	42	90	61	62
2018-06-04 15:35:02	2018-06-04 21:05:02	2018-06-04 21:05:02	1	4	21	79	72	100	44	39	90	45	83	56	104	89	88
2018-06-04 15:40:02	2018-06-04 21:10:02	2018-06-04 21:10:02	1	4	21	135	119	174	44	38	99	48	100	69	121	82	63
2018-06-04 15:45:02	2018-06-04 21:15:02	2018-06-04 21:15:02	1	4	21	85	102	129	57	41	131	87	177	121	154	87	71
2018-06-04 15:50:02	2018-06-04 21:20:02	2018-06-04 21:20:02	1	4	21	80	94	120	57	48	117	96	165	117	165	80	65
2018-06-04 15:55:02	2018-06-04 21:25:02	2018-06-04 21:25:02	1	4	21	101	79	134	53	46	147	99	186	119	198	82	74
2018-06-04 16:00:02	2018-06-04 21:30:02	2018-06-04 21:30:02	1	4	21	97	74	91	58	53	162	97	184	104	217	84	87
2018-06-04 16:05:01	2018-06-04 21:35:01	2018-06-04 21:35:01	1	4	21	91	70	80	58	49	161	83	201	117	203	77	86
2018-06-04 16:10:02	2018-06-04 21:40:02	2018-06-04 21:40:02	1	4	21	89	63	85	53	46	176	79	204	113	187	71	97
2018-06-04 16:15:02	2018-06-04 21:45:02	2018-06-04 21:45:02	1	4	21	67	78	80	71	45	177	79	228	118	187	65	101
2018-06-04 16:20:02	2018-06-04 21:50:02	2018-06-04 21:50:02	1	4	21	56	73	55	66	38	127	83	180	115	155	57	107
2018-06-04 16:25:02	2018-06-04 21:55:02	2018-06-04 21:55:02	1	4	21	55	75	65	67	37	112	85	165	112	140	58	95
2018-06-05 03:30:02	2018-06-05 09:00:02	2018-06-05 09:00:02	1	3	9	45	25	27	23	22	23	13	31	45	27	49	30
2018-06-05 03:35:01	2018-06-05 09:05:01	2018-06-05 09:05:01	1	3	9	48	29	26	27	26	21	14	22	41	22	43	25
2018-06-05 03:40:02	2018-06-05 09:10:02	2018-06-05 09:10:02	1	3	9	52	46	28	30	28	36	14	32	46	31	45	35
2018-06-05 03:45:02	2018-06-05 09:15:02	2018-06-05 09:15:02	1	3	9	55	40	32	31	26	44	14	45	51	37	45	29
2018-06-05 03:50:02	2018-06-05 09:20:02	2018-06-05 09:20:02	1	3	9	62	38	30	31	27	34	16	42	60	38	56	34
2018-06-05 03:55:02	2018-06-05 09:25:02	2018-06-05 09:25:02	1	3	9	66	39	37	32	28	36	16	46	69	38	66	36
2018-06-05 04:00:02	2018-06-05 09:30:02	2018-06-05 09:30:02	1	3	9	56	37	40	48	45	35	16	47	60	37	50	31
2018-06-05 04:05:02	2018-06-05 09:35:02	2018-06-05 09:35:02	1	3	9	42	40	36	49	38	38	18	46	57	33	44	32
2018-06-05 04:10:02	2018-06-05 09:40:02	2018-06-05 09:40:02	1	3	9	41	47	37	48	42	44	16	53	57	38	43	32
2018-06-05 04:15:02	2018-06-05 09:45:02	2018-06-05 09:45:02	1	3	9	46	40	41	32	27	45	16	50	65	43	59	37
2018-06-05 04:20:02	2018-06-05 09:50:02	2018-06-05 09:50:02	1	3	9	47	47	41	35	33	43	17	37	61	30	61	44
2018-06-05 04:25:02	2018-06-05 09:55:02	2018-06-05 09:55:02	1	3	9	49	43	49	39	28	40	18	32	57	29	59	44
2018-06-05 04:30:02	2018-06-05 10:00:02	2018-06-05 10:00:02	1	3	10	44	35	52	42	42	53	21	43	50	37	53	39
2018-06-05 04:35:02	2018-06-05 10:05:02	2018-06-05 10:05:02	1	3	10	53	59	76	49	46	32	21	40	60	38	63	42
2018-06-05 04:40:01	2018-06-05 10:10:01	2018-06-05 10:10:01	1	3	10	47	80	80	45	42	43	23	48	57	47	60	51
2018-06-05 04:45:01	2018-06-05 10:15:01	2018-06-05 10:15:01	1	3	10	45	73	82	43	41	58	22	56	54	58	56	57
2018-06-05 04:50:02	2018-06-05 10:20:02	2018-06-05 10:20:02	1	3	10	50	76	71	61	51	55	26	52	51	51	56	79
2018-06-05 04:55:01	2018-06-05 10:25:01	2018-06-05 10:25:01	1	3	10	54	65	59	64	59	59	27	44	54	46	63	76
2018-06-05 05:00:01	2018-06-05 10:30:01	2018-06-05 10:30:01	1	3	10	61	68	57	66	59	57	26	44	58	47	66	77
2018-06-05 05:05:02	2018-06-05 10:35:02	2018-06-05 10:35:02	1	3	10	61	66	58	66	56	48	29	49	58	47	56	76
2018-06-05 05:10:01	2018-06-05 10:40:01	2018-06-05 10:40:01	1	3	10	58	78	63	63	54	45	33	49	63	40	59	95
2018-06-05 05:15:02	2018-06-05 10:45:02	2018-06-05 10:45:02	1	3	10	90	84	63	51	46	49	33	61	107	48	95	87
2018-06-05 05:20:02	2018-06-05 10:50:02	2018-06-05 10:50:02	1	3	10	82	74	67	56	47	59	33	45	77	43	81	95
2018-06-05 05:25:01	2018-06-05 10:55:01	2018-06-05 10:55:01	1	3	10	84	79	67	55	46	48	30	48	68	46	71	93
2018-06-05 05:30:01	2018-06-05 11:00:01	2018-06-05 11:00:01	1	3	11	85	96	66	51	44	50	28	51	72	54	68	108
2018-06-05 05:35:01	2018-06-05 11:05:01	2018-06-05 11:05:01	1	3	11	85	82	68	43	48	77	29	59	71	57	72	91
2018-06-05 05:40:02	2018-06-05 11:10:02	2018-06-05 11:10:02	1	3	11	90	116	69	62	42	86	28	76	73	82	70	94
2018-06-05 05:45:02	2018-06-05 11:15:02	2018-06-05 11:15:02	1	3	11	98	144	62	87	47	92	28	75	73	83	74	103
2018-06-05 05:50:02	2018-06-05 11:20:02	2018-06-05 11:20:02	1	3	11	116	132	95	80	52	97	30	86	80	85	73	94
2018-06-05 05:55:02	2018-06-05 11:25:02	2018-06-05 11:25:02	1	3	11	123	128	100	76	57	98	35	100	101	84	74	79
2018-06-05 06:00:01	2018-06-05 11:30:01	2018-06-05 11:30:01	1	3	11	125	125	95	75	60	122	31	109	103	106	93	76
2018-06-05 06:05:02	2018-06-05 11:35:02	2018-06-05 11:35:02	1	3	11	115	122	91	81	63	147	42	122	90	127	98	77
2018-06-05 06:10:02	2018-06-05 11:40:02	2018-06-05 11:40:02	1	3	11	119	115	92	81	67	141	60	113	91	119	103	73
2018-06-05 06:15:02	2018-06-05 11:45:02	2018-06-05 11:45:02	1	3	11	121	156	87	109	70	142	75	120	105	130	111	107
2018-06-05 06:20:02	2018-06-05 11:50:02	2018-06-05 11:50:02	1	3	11	134	147	85	106	66	140	105	133	130	135	126	105
2018-06-05 06:25:01	2018-06-05 11:55:01	2018-06-05 11:55:01	1	3	11	130	150	88	109	63	123	78	159	160	91	106	105
2018-06-05 06:30:02	2018-06-05 12:00:02	2018-06-05 12:00:02	1	3	12	149	167	134	107	65	107	81	140	154	85	106	94
2018-06-05 06:35:02	2018-06-05 12:05:02	2018-06-05 12:05:02	1	3	12	162	178	121	108	68	125	97	167	175	88	108	92
2018-06-05 06:40:01	2018-06-05 12:10:01	2018-06-05 12:10:01	1	3	12	143	160	104	95	57	106	86	175	189	92	121	91
2018-06-05 06:45:01	2018-06-05 12:15:01	2018-06-05 12:15:01	1	3	12	135	160	90	125	80	133	76	176	195	99	123	103
2018-06-05 06:50:01	2018-06-05 12:20:01	2018-06-05 12:20:01	1	3	12	115	165	100	107	63	97	72	84	117	84	113	88
2018-06-05 06:55:02	2018-06-05 12:25:02	2018-06-05 12:25:02	1	3	12	115	167	106	104	69	119	42	101	103	82	96	82
2018-06-05 07:00:02	2018-06-05 12:30:02	2018-06-05 12:30:02	1	3	12	122	142	77	88	64	123	35	104	112	90	104	73
2018-06-05 07:05:02	2018-06-05 12:35:02	2018-06-05 12:35:02	1	3	12	119	99	69	83	66	126	36	107	118	95	108	70
2018-06-05 07:10:01	2018-06-05 12:40:01	2018-06-05 12:40:01	1	3	12	117	91	62	62	49	91	31	94	116	86	102	66
2018-06-05 07:15:01	2018-06-05 12:45:01	2018-06-05 12:45:01	1	3	12	120	95	73	65	48	100	29	105	117	101	112	74
2018-06-05 07:20:02	2018-06-05 12:50:02	2018-06-05 12:50:02	1	3	12	118	116	73	76	48	101	29	101	112	108	110	84
2018-06-05 07:25:01	2018-06-05 12:55:01	2018-06-05 12:55:01	1	3	12	115	136	67	79	50	117	28	113	110	120	96	81
2018-06-05 07:30:01	2018-06-05 13:00:01	2018-06-05 13:00:01	1	3	13	108	149	66	85	44	114	28	114	93	142	107	110
2018-06-05 07:35:02	2018-06-05 13:05:02	2018-06-05 13:05:02	1	3	13	110	155	67	98	61	136	28	112	88	137	102	75
2018-06-05 07:40:02	2018-06-05 13:10:02	2018-06-05 13:10:02	1	3	13	110	129	67	64	47	120	29	136	118	137	100	70
2018-06-05 07:45:02	2018-06-05 13:15:02	2018-06-05 13:15:02	1	3	13	107	112	64	67	54	149	39	159	111	160	92	66
2018-06-05 07:50:02	2018-06-05 13:20:02	2018-06-05 13:20:02	1	3	13	110	116	65	86	57	155	42	161	119	152	100	81
2018-06-05 07:55:01	2018-06-05 13:25:01	2018-06-05 13:25:01	1	3	13	96	131	71	85	56	124	43	150	127	119	83	67
2018-06-05 08:00:01	2018-06-05 13:30:01	2018-06-05 13:30:01	1	3	13	109	126	80	82	54	106	49	137	136	104	86	61
2018-06-05 08:05:02	2018-06-05 13:35:02	2018-06-05 13:35:02	1	3	13	104	121	71	81	49	91	54	107	121	93	101	63
2018-06-05 08:10:02	2018-06-05 13:40:02	2018-06-05 13:40:02	1	3	13	93	132	70	93	44	81	59	81	101	75	95	78
2018-06-05 08:15:02	2018-06-05 13:45:02	2018-06-05 13:45:02	1	3	13	93	136	76	99	49	82	58	79	105	69	93	106
2018-06-05 08:20:01	2018-06-05 13:50:01	2018-06-05 13:50:01	1	3	13	84	140	101	90	48	80	48	80	96	62	81	110
2018-06-05 08:25:01	2018-06-05 13:55:01	2018-06-05 13:55:01	1	3	13	77	79	89	67	47	77	49	67	78	68	77	70
2018-06-05 10:30:01	2018-06-05 16:00:01	2018-06-05 16:00:01	1	4	16	53	57	87	60	57	57	33	72	69	53	62	58
2018-06-05 10:35:01	2018-06-05 16:05:01	2018-06-05 16:05:01	1	4	16	54	55	70	54	48	56	30	67	76	45	65	71
2018-06-05 10:40:02	2018-06-05 16:10:02	2018-06-05 16:10:02	1	4	16	56	52	71	48	43	59	29	74	73	52	59	76
2018-06-05 10:45:02	2018-06-05 16:15:02	2018-06-05 16:15:02	1	4	16	58	51	68	49	40	73	36	69	62	64	61	61
2018-06-05 10:50:02	2018-06-05 16:20:02	2018-06-05 16:20:02	1	4	16	60	54	53	46	41	63	38	67	73	46	57	46
2018-06-05 10:55:02	2018-06-05 16:25:02	2018-06-05 16:25:02	1	4	16	64	56	67	44	37	65	39	71	82	49	65	43
2018-06-05 11:00:02	2018-06-05 16:30:02	2018-06-05 16:30:02	1	4	16	49	52	65	41	34	70	39	80	71	58	56	57
2018-06-05 11:05:02	2018-06-05 16:35:02	2018-06-05 16:35:02	1	4	16	63	57	72	37	29	50	37	49	57	43	65	59
2018-06-05 11:10:01	2018-06-05 16:40:01	2018-06-05 16:40:01	1	4	16	60	56	64	38	30	53	38	50	62	47	67	64
2018-06-05 11:15:02	2018-06-05 16:45:02	2018-06-05 16:45:02	1	4	16	59	66	53	52	42	65	36	66	68	63	62	54
2018-06-05 11:20:02	2018-06-05 16:50:02	2018-06-05 16:50:02	1	4	16	62	57	45	46	36	77	33	69	67	78	65	41
2018-06-05 11:25:02	2018-06-05 16:55:02	2018-06-05 16:55:02	1	4	16	59	57	52	52	38	71	30	60	63	75	60	46
2018-06-05 11:30:02	2018-06-05 17:00:02	2018-06-05 17:00:02	1	4	17	65	67	43	46	35	47	26	51	71	64	65	49
2018-06-05 11:35:02	2018-06-05 17:05:02	2018-06-05 17:05:02	1	4	17	61	71	51	47	37	59	26	53	70	66	63	54
2018-06-05 11:40:01	2018-06-05 17:10:01	2018-06-05 17:10:01	1	4	17	59	56	42	39	30	56	25	49	64	44	55	43
2018-06-05 11:45:02	2018-06-05 17:15:02	2018-06-05 17:15:02	1	4	17	61	70	40	41	31	52	23	43	70	36	43	44
2018-06-05 11:50:01	2018-06-05 17:20:01	2018-06-05 17:20:01	1	4	17	58	74	39	39	27	58	23	44	52	42	44	44
2018-06-05 11:55:02	2018-06-05 17:25:02	2018-06-05 17:25:02	1	4	17	62	57	60	40	32	56	26	47	58	46	62	31
2018-06-05 12:00:02	2018-06-05 17:30:02	2018-06-05 17:30:02	1	4	17	61	57	63	45	37	62	25	44	57	48	61	34
2018-06-05 12:05:02	2018-06-05 17:35:02	2018-06-05 17:35:02	1	4	17	60	55	59	47	39	58	25	39	52	43	59	38
2018-06-05 12:10:02	2018-06-05 17:40:02	2018-06-05 17:40:02	1	4	17	47	56	60	36	27	46	25	37	45	40	57	48
2018-06-05 12:15:02	2018-06-05 17:45:02	2018-06-05 17:45:02	1	4	17	50	50	50	58	48	65	25	38	50	38	60	43
2018-06-05 12:20:02	2018-06-05 17:50:02	2018-06-05 17:50:02	1	4	17	50	59	49	43	34	49	24	40	56	36	61	42
2018-06-05 12:25:02	2018-06-05 17:55:02	2018-06-05 17:55:02	1	4	17	45	59	58	56	44	61	28	36	48	37	61	59
2018-06-05 12:30:01	2018-06-05 18:00:01	2018-06-05 18:00:01	1	4	18	47	61	48	65	52	64	28	38	52	44	68	62
2018-06-05 12:35:02	2018-06-05 18:05:02	2018-06-05 18:05:02	1	4	18	44	70	45	62	57	67	27	50	58	49	68	72
2018-06-05 12:40:02	2018-06-05 18:10:02	2018-06-05 18:10:02	1	4	18	45	57	71	47	36	62	28	60	67	51	66	72
2018-06-05 12:45:02	2018-06-05 18:15:02	2018-06-05 18:15:02	1	4	18	45	59	46	52	44	62	28	45	64	36	64	75
2018-06-05 12:50:02	2018-06-05 18:20:02	2018-06-05 18:20:02	1	4	18	48	75	55	53	42	62	28	60	66	50	64	73
2018-06-05 12:55:02	2018-06-05 18:25:02	2018-06-05 18:25:02	1	4	18	49	76	61	50	41	64	37	61	66	50	59	94
2018-06-05 13:00:02	2018-06-05 18:30:02	2018-06-05 18:30:02	1	4	18	54	71	47	45	37	62	45	55	72	47	75	95
2018-06-05 13:05:02	2018-06-05 18:35:02	2018-06-05 18:35:02	1	4	18	63	71	59	48	43	59	51	56	72	51	65	66
2018-06-05 13:10:02	2018-06-05 18:40:02	2018-06-05 18:40:02	1	4	18	68	62	67	49	42	49	52	63	75	53	68	49
2018-06-05 13:15:02	2018-06-05 18:45:02	2018-06-05 18:45:02	1	4	18	60	59	52	55	48	51	42	64	70	44	62	47
2018-06-05 13:20:02	2018-06-05 18:50:02	2018-06-05 18:50:02	1	4	18	68	65	62	56	46	43	37	62	80	50	68	46
2018-06-05 13:25:02	2018-06-05 18:55:02	2018-06-05 18:55:02	1	4	18	68	63	63	52	45	55	37	71	82	70	65	56
2018-06-05 13:30:02	2018-06-05 19:00:02	2018-06-05 19:00:02	1	4	19	74	71	58	53	47	71	36	86	85	66	63	55
2018-06-05 13:35:02	2018-06-05 19:05:02	2018-06-05 19:05:02	1	4	19	67	61	64	45	41	60	37	47	63	45	56	46
2018-06-05 13:40:02	2018-06-05 19:10:02	2018-06-05 19:10:02	1	4	19	62	61	61	67	60	61	31	50	62	51	61	46
2018-06-05 13:45:02	2018-06-05 19:15:02	2018-06-05 19:15:02	1	4	19	63	66	76	82	63	67	30	49	61	51	63	38
2018-06-05 13:50:02	2018-06-05 19:20:02	2018-06-05 19:20:02	1	4	19	59	63	61	59	54	68	29	43	61	47	62	41
2018-06-05 13:55:02	2018-06-05 19:25:02	2018-06-05 19:25:02	1	4	19	68	85	70	58	53	64	30	50	71	46	62	59
2018-06-05 14:00:02	2018-06-05 19:30:02	2018-06-05 19:30:02	1	4	19	67	87	66	53	46	61	28	48	70	46	60	54
2018-06-05 14:05:02	2018-06-05 19:35:02	2018-06-05 19:35:02	1	4	19	69	85	61	52	44	62	27	50	63	45	66	61
2018-06-05 14:10:02	2018-06-05 19:40:02	2018-06-05 19:40:02	1	4	19	73	77	66	57	50	64	27	45	64	44	72	52
2018-06-05 14:15:01	2018-06-05 19:45:01	2018-06-05 19:45:01	1	4	19	63	71	70	54	51	64	39	56	66	43	60	46
2018-06-05 14:20:02	2018-06-05 19:50:02	2018-06-05 19:50:02	1	4	19	69	68	72	54	48	66	43	63	80	43	62	44
2018-06-05 14:25:02	2018-06-05 19:55:02	2018-06-05 19:55:02	1	4	19	66	69	71	53	48	75	46	77	93	55	65	43
2018-06-05 14:30:02	2018-06-05 20:00:02	2018-06-05 20:00:02	1	4	20	69	75	65	54	49	71	49	73	87	52	72	43
2018-06-05 14:35:01	2018-06-05 20:05:01	2018-06-05 20:05:01	1	4	20	65	72	69	47	42	71	50	71	85	63	68	37
2018-06-05 14:40:01	2018-06-05 20:10:01	2018-06-05 20:10:01	1	4	20	66	71	71	47	43	70	52	77	73	74	66	39
2018-06-05 14:45:01	2018-06-05 20:15:01	2018-06-05 20:15:01	1	4	20	67	74	74	53	45	80	52	67	66	83	55	53
2018-06-05 14:50:02	2018-06-05 20:20:02	2018-06-05 20:20:02	1	4	20	66	80	71	51	42	81	33	67	62	82	63	39
2018-06-05 14:55:01	2018-06-05 20:25:01	2018-06-05 20:25:01	1	4	20	84	82	73	52	45	107	30	88	60	106	64	49
2018-06-05 15:00:02	2018-06-05 20:30:02	2018-06-05 20:30:02	1	4	20	69	78	75	48	43	88	32	72	52	75	59	49
2018-06-05 15:05:02	2018-06-05 20:35:02	2018-06-05 20:35:02	1	4	20	74	98	95	52	45	81	30	63	62	66	71	45
2018-06-05 15:10:02	2018-06-05 20:40:02	2018-06-05 20:40:02	1	4	20	70	92	52	48	39	87	29	71	60	77	72	58
2018-06-05 15:15:01	2018-06-05 20:45:01	2018-06-05 20:45:01	1	4	20	55	92	56	45	39	66	28	61	69	66	74	58
2018-06-05 15:20:02	2018-06-05 20:50:02	2018-06-05 20:50:02	1	4	20	66	85	63	44	35	59	28	57	72	52	74	56
2018-06-05 15:25:02	2018-06-05 20:55:02	2018-06-05 20:55:02	1	4	20	75	83	62	44	36	56	26	53	81	52	82	47
2018-06-05 15:30:01	2018-06-05 21:00:01	2018-06-05 21:00:01	1	4	21	62	75	62	50	33	71	26	55	67	54	70	50
2018-06-05 15:35:01	2018-06-05 21:05:01	2018-06-05 21:05:01	1	4	21	58	59	50	44	40	67	26	56	68	55	80	51
2018-06-05 15:40:01	2018-06-05 21:10:01	2018-06-05 21:10:01	1	4	21	63	53	45	48	45	65	24	54	70	51	68	49
2018-06-05 15:45:02	2018-06-05 21:15:02	2018-06-05 21:15:02	1	4	21	59	57	44	56	54	70	24	50	64	47	65	46
2018-06-05 15:50:01	2018-06-05 21:20:01	2018-06-05 21:20:01	1	4	21	49	62	45	50	45	57	29	46	58	42	68	42
2018-06-05 15:55:02	2018-06-05 21:25:02	2018-06-05 21:25:02	1	4	21	42	76	59	51	44	62	32	40	47	38	45	39
2018-06-05 16:00:01	2018-06-05 21:30:01	2018-06-05 21:30:01	1	4	21	43	70	59	33	32	51	36	43	50	40	42	33
2018-06-05 16:05:01	2018-06-05 21:35:01	2018-06-05 21:35:01	1	4	21	38	55	55	35	32	61	25	51	45	46	49	25
2018-06-05 16:10:02	2018-06-05 21:40:02	2018-06-05 21:40:02	1	4	21	37	50	60	35	34	76	24	55	35	65	38	28
2018-06-05 16:15:01	2018-06-05 21:45:01	2018-06-05 21:45:01	1	4	21	37	48	63	31	37	81	29	64	32	68	37	24
2018-06-05 16:20:02	2018-06-05 21:50:02	2018-06-05 21:50:02	1	4	21	45	51	57	30	32	101	27	83	39	86	47	30
2018-06-05 16:25:02	2018-06-05 21:55:02	2018-06-05 21:55:02	1	4	21	41	47	58	34	34	121	22	90	32	111	40	25
2018-06-06 03:30:02	2018-06-06 09:00:02	2018-06-06 09:00:02	0	1	9	30	30	31	22	19	34	13	41	47	26	35	29
2018-06-06 03:35:02	2018-06-06 09:05:02	2018-06-06 09:05:02	0	1	9	30	43	43	25	18	29	16	35	51	22	44	37
2018-06-06 03:40:02	2018-06-06 09:10:02	2018-06-06 09:10:02	0	1	9	29	46	41	28	20	40	16	39	43	32	48	45
2018-06-06 03:45:02	2018-06-06 09:15:02	2018-06-06 09:15:02	0	1	9	32	56	26	28	20	35	14	32	42	25	43	45
2018-06-06 03:50:02	2018-06-06 09:20:02	2018-06-06 09:20:02	0	1	9	38	60	32	31	23	33	14	28	47	21	48	48
2018-06-06 03:55:02	2018-06-06 09:25:02	2018-06-06 09:25:02	0	1	9	39	54	30	27	21	30	14	29	46	20	48	39
2018-06-06 04:00:02	2018-06-06 09:30:02	2018-06-06 09:30:02	0	1	9	30	42	23	31	21	31	13	26	39	22	46	45
2018-06-06 04:05:02	2018-06-06 09:35:02	2018-06-06 09:35:02	0	1	9	32	52	36	32	25	33	15	27	42	23	49	45
2018-06-06 04:10:02	2018-06-06 09:40:02	2018-06-06 09:40:02	0	1	9	35	57	54	38	34	44	15	24	38	23	49	45
2018-06-06 04:15:02	2018-06-06 09:45:02	2018-06-06 09:45:02	0	1	9	35	60	42	44	38	43	17	23	41	19	50	43
2018-06-06 04:20:01	2018-06-06 09:50:01	2018-06-06 09:50:01	0	1	9	41	61	45	55	47	54	21	35	50	20	60	45
2018-06-06 04:25:02	2018-06-06 09:55:02	2018-06-06 09:55:02	0	1	9	44	60	41	60	53	57	20	37	57	22	59	49
2018-06-06 04:30:02	2018-06-06 10:00:02	2018-06-06 10:00:02	0	1	10	54	50	35	52	47	56	21	32	62	25	78	53
2018-06-06 04:35:02	2018-06-06 10:05:02	2018-06-06 10:05:02	0	1	10	66	53	48	43	38	56	18	36	54	37	75	42
2018-06-06 04:40:01	2018-06-06 10:10:01	2018-06-06 10:10:01	0	1	10	58	54	49	43	37	51	18	32	52	30	59	43
2018-06-06 04:45:02	2018-06-06 10:15:02	2018-06-06 10:15:02	0	1	10	75	85	51	47	36	54	20	41	54	32	59	46
2018-06-06 04:50:02	2018-06-06 10:20:02	2018-06-06 10:20:02	0	1	10	65	78	46	51	40	60	19	41	62	36	67	53
2018-06-06 04:55:02	2018-06-06 10:25:02	2018-06-06 10:25:02	0	1	10	53	65	47	52	39	59	18	37	50	35	54	44
2018-06-06 05:00:02	2018-06-06 10:30:02	2018-06-06 10:30:02	0	1	10	55	69	50	56	39	53	18	34	51	28	51	42
2018-06-06 05:05:02	2018-06-06 10:35:02	2018-06-06 10:35:02	0	1	10	51	75	61	60	50	69	20	42	48	41	50	42
2018-06-06 05:10:02	2018-06-06 10:40:02	2018-06-06 10:40:02	0	1	10	54	72	54	62	50	64	21	40	52	43	54	38
2018-06-06 05:15:02	2018-06-06 10:45:02	2018-06-06 10:45:02	0	1	10	53	69	48	63	48	59	19	35	57	33	63	52
2018-06-06 05:20:01	2018-06-06 10:50:01	2018-06-06 10:50:01	0	1	10	78	66	47	56	43	59	19	38	81	37	84	51
2018-06-06 05:25:02	2018-06-06 10:55:02	2018-06-06 10:55:02	0	1	10	68	62	47	63	54	72	29	44	72	46	81	54
2018-06-06 05:30:02	2018-06-06 11:00:02	2018-06-06 11:00:02	0	1	11	58	58	47	63	52	76	34	51	62	45	72	58
2018-06-06 05:35:01	2018-06-06 11:05:01	2018-06-06 11:05:01	0	1	11	59	83	50	56	46	56	29	38	58	32	67	54
2018-06-06 05:40:02	2018-06-06 11:10:02	2018-06-06 11:10:02	0	1	11	63	90	52	51	39	48	28	34	58	33	66	61
2018-06-06 05:45:01	2018-06-06 11:15:01	2018-06-06 11:15:01	0	1	11	63	69	75	49	37	50	29	45	55	36	69	55
2018-06-06 05:50:01	2018-06-06 11:20:01	2018-06-06 11:20:01	0	1	11	66	66	52	48	38	61	30	34	59	37	69	55
2018-06-06 05:55:02	2018-06-06 11:25:02	2018-06-06 11:25:02	0	1	11	78	63	54	47	35	59	30	32	68	33	77	46
2018-06-06 06:00:02	2018-06-06 11:30:02	2018-06-06 11:30:02	0	1	11	79	67	61	53	43	78	31	45	74	38	72	44
2018-06-06 06:05:02	2018-06-06 11:35:02	2018-06-06 11:35:02	0	1	11	82	72	65	59	50	73	35	42	76	32	75	49
2018-06-06 06:10:01	2018-06-06 11:40:01	2018-06-06 11:40:01	0	1	11	96	76	66	56	52	50	42	30	77	31	75	37
2018-06-06 06:15:01	2018-06-06 11:45:01	2018-06-06 11:45:01	0	1	11	81	68	73	63	57	74	37	33	66	35	74	36
2018-06-06 06:20:02	2018-06-06 11:50:02	2018-06-06 11:50:02	0	1	11	90	66	89	56	53	71	41	35	66	35	65	36
2018-06-06 06:25:01	2018-06-06 11:55:01	2018-06-06 11:55:01	0	1	11	94	67	95	60	51	69	40	33	65	35	66	44
2018-06-06 06:30:02	2018-06-06 12:00:02	2018-06-06 12:00:02	0	1	12	94	71	70	71	61	60	42	41	65	45	71	47
2018-06-06 06:35:02	2018-06-06 12:05:02	2018-06-06 12:05:02	0	1	12	87	64	62	53	43	73	43	40	67	43	59	44
2018-06-06 06:40:02	2018-06-06 12:10:02	2018-06-06 12:10:02	0	1	12	75	64	60	56	46	76	36	35	56	41	52	42
2018-06-06 06:45:01	2018-06-06 12:15:01	2018-06-06 12:15:01	0	1	12	86	66	57	57	47	80	34	35	59	44	66	50
2018-06-06 06:50:02	2018-06-06 12:20:02	2018-06-06 12:20:02	0	1	12	72	70	55	58	47	82	46	37	57	48	59	45
2018-06-06 06:55:02	2018-06-06 12:25:02	2018-06-06 12:25:02	0	1	12	70	86	66	71	48	85	45	38	53	49	57	58
2018-06-06 07:00:01	2018-06-06 12:30:01	2018-06-06 12:30:01	0	1	12	75	89	69	75	48	85	45	37	64	44	65	56
2018-06-06 07:05:02	2018-06-06 12:35:02	2018-06-06 12:35:02	0	1	12	76	99	65	78	51	83	45	42	75	43	72	56
2018-06-06 07:10:02	2018-06-06 12:40:02	2018-06-06 12:40:02	0	1	12	73	111	64	78	43	69	43	60	78	55	70	63
2018-06-06 07:15:02	2018-06-06 12:45:02	2018-06-06 12:45:02	0	1	12	59	114	57	93	44	74	42	61	62	57	51	68
2018-06-06 07:20:02	2018-06-06 12:50:02	2018-06-06 12:50:02	0	1	12	67	120	64	98	52	74	48	49	67	50	59	68
2018-06-06 07:25:02	2018-06-06 12:55:02	2018-06-06 12:55:02	0	1	12	84	102	57	73	36	73	46	59	82	62	78	54
2018-06-06 07:30:01	2018-06-06 13:00:01	2018-06-06 13:00:01	0	1	13	87	95	52	68	38	60	31	45	82	45	83	50
2018-06-06 07:35:02	2018-06-06 13:05:02	2018-06-06 13:05:02	0	1	13	75	88	47	76	49	63	29	41	71	46	73	53
2018-06-06 07:40:02	2018-06-06 13:10:02	2018-06-06 13:10:02	0	1	13	78	65	47	57	42	61	30	39	82	48	85	46
2018-06-06 07:45:01	2018-06-06 13:15:01	2018-06-06 13:15:01	0	1	13	76	66	50	54	42	63	27	40	72	55	85	49
2018-06-06 07:50:02	2018-06-06 13:20:02	2018-06-06 13:20:02	0	1	13	51	66	51	55	44	64	27	39	48	49	56	48
2018-06-06 07:55:01	2018-06-06 13:25:01	2018-06-06 13:25:01	0	1	13	50	75	58	73	53	69	28	38	46	41	52	53
2018-06-06 08:00:02	2018-06-06 13:30:02	2018-06-06 13:30:02	0	1	13	49	77	47	67	48	62	26	32	46	36	56	53
2018-06-06 08:05:01	2018-06-06 13:35:01	2018-06-06 13:35:01	0	1	13	50	69	46	49	32	48	26	30	45	44	58	52
2018-06-06 08:10:02	2018-06-06 13:40:02	2018-06-06 13:40:02	0	1	13	55	78	47	53	37	53	27	31	53	46	68	51
2018-06-06 08:15:02	2018-06-06 13:45:02	2018-06-06 13:45:02	0	1	13	54	59	48	60	48	61	29	38	59	45	62	40
2018-06-06 08:20:02	2018-06-06 13:50:02	2018-06-06 13:50:02	0	1	13	52	61	52	69	55	67	28	37	53	38	53	32
2018-06-06 08:25:01	2018-06-06 13:55:01	2018-06-06 13:55:01	0	1	13	62	66	56	56	45	58	33	39	62	40	57	38
2018-06-06 10:30:02	2018-06-06 16:00:02	2018-06-06 16:00:02	0	2	16	40	45	53	36	32	42	22	25	40	28	54	51
2018-06-06 10:35:02	2018-06-06 16:05:02	2018-06-06 16:05:02	0	2	16	44	44	51	43	39	50	21	25	43	32	53	49
2018-06-06 10:40:02	2018-06-06 16:10:02	2018-06-06 16:10:02	0	2	16	40	46	43	35	29	46	22	30	37	39	51	72
2018-06-06 10:45:01	2018-06-06 16:15:01	2018-06-06 16:15:01	0	2	16	38	48	49	40	34	53	21	29	34	38	39	75
2018-06-06 10:50:01	2018-06-06 16:20:01	2018-06-06 16:20:01	0	2	16	42	56	49	44	36	53	21	42	54	39	49	70
2018-06-06 10:55:02	2018-06-06 16:25:02	2018-06-06 16:25:02	0	2	16	40	62	45	45	38	61	21	55	48	45	46	76
2018-06-06 11:00:01	2018-06-06 16:30:01	2018-06-06 16:30:01	0	2	16	39	48	44	35	29	39	30	37	49	30	39	62
2018-06-06 11:05:01	2018-06-06 16:35:01	2018-06-06 16:35:01	0	2	16	42	48	45	32	29	34	29	37	51	31	40	54
2018-06-06 11:10:02	2018-06-06 16:40:02	2018-06-06 16:40:02	0	2	16	56	49	50	34	28	36	24	29	56	27	52	56
2018-06-06 11:15:01	2018-06-06 16:45:01	2018-06-06 16:45:01	0	2	16	48	48	52	44	37	43	24	28	47	25	40	65
2018-06-06 11:20:02	2018-06-06 16:50:02	2018-06-06 16:50:02	0	2	16	47	45	50	37	30	38	24	31	49	29	43	58
2018-06-06 11:25:02	2018-06-06 16:55:02	2018-06-06 16:55:02	0	2	16	46	49	49	37	29	42	24	35	51	32	42	60
2018-06-06 11:30:01	2018-06-06 17:00:01	2018-06-06 17:00:01	0	2	17	53	53	48	39	31	64	26	53	50	52	46	71
2018-06-06 11:35:01	2018-06-06 17:05:01	2018-06-06 17:05:01	0	2	17	64	45	45	42	32	48	24	35	61	33	59	59
2018-06-06 11:40:02	2018-06-06 17:10:02	2018-06-06 17:10:02	0	2	17	63	40	43	42	36	57	26	39	62	36	66	63
2018-06-06 11:45:02	2018-06-06 17:15:02	2018-06-06 17:15:02	0	2	17	58	44	51	39	32	62	22	50	51	52	59	35
2018-06-06 11:50:02	2018-06-06 17:20:02	2018-06-06 17:20:02	0	2	17	56	46	44	42	35	68	21	52	52	54	52	34
2018-06-06 11:55:02	2018-06-06 17:25:02	2018-06-06 17:25:02	0	2	17	54	43	49	48	41	63	25	48	49	52	67	30
2018-06-06 12:00:02	2018-06-06 17:30:02	2018-06-06 17:30:02	0	2	17	53	58	43	47	41	53	24	43	48	46	55	30
2018-06-06 12:05:01	2018-06-06 17:35:01	2018-06-06 17:35:01	0	2	17	57	64	47	51	42	46	24	36	51	41	75	31
2018-06-06 12:10:02	2018-06-06 17:40:02	2018-06-06 17:40:02	0	2	17	50	65	53	50	42	44	24	37	47	38	68	29
2018-06-06 12:15:01	2018-06-06 17:45:01	2018-06-06 17:45:01	0	2	17	49	55	53	47	40	47	25	41	54	39	67	31
2018-06-06 12:20:02	2018-06-06 17:50:02	2018-06-06 17:50:02	0	2	17	51	57	52	53	44	61	29	54	62	50	74	43
2018-06-06 12:25:01	2018-06-06 17:55:01	2018-06-06 17:55:01	0	2	17	59	56	51	52	49	51	34	45	60	37	76	44
2018-06-06 12:30:02	2018-06-06 18:00:02	2018-06-06 18:00:02	0	2	18	55	69	50	56	49	40	28	37	63	35	90	55
2018-06-06 12:35:02	2018-06-06 18:05:02	2018-06-06 18:05:02	0	2	18	63	74	55	54	47	55	28	38	73	41	85	49
2018-06-06 12:40:01	2018-06-06 18:10:01	2018-06-06 18:10:01	0	2	18	63	70	57	54	46	53	26	40	67	42	76	41
2018-06-06 12:45:02	2018-06-06 18:15:02	2018-06-06 18:15:02	0	2	18	58	70	58	55	47	52	28	47	69	44	76	42
2018-06-06 14:20:02	2018-06-06 19:50:02	2018-06-06 19:50:02	0	2	19	53	91	71	47	43	65	26	50	56	62	64	53
2018-06-06 14:25:01	2018-06-06 19:55:01	2018-06-06 19:55:01	0	2	19	55	70	68	47	43	75	25	61	55	69	63	52
2018-06-06 14:30:02	2018-06-06 20:00:02	2018-06-06 20:00:02	0	2	20	62	71	73	49	43	92	25	76	55	87	65	55
2018-06-06 14:35:01	2018-06-06 20:05:01	2018-06-06 20:05:01	0	2	20	63	79	82	49	48	104	27	94	60	99	62	52
2018-06-06 14:40:02	2018-06-06 20:10:02	2018-06-06 20:10:02	0	2	20	58	80	73	49	44	117	20	94	56	113	65	54
2018-06-06 14:45:02	2018-06-06 20:15:02	2018-06-06 20:15:02	0	2	20	64	73	75	46	46	108	22	89	59	107	69	55
2018-06-06 14:50:01	2018-06-06 20:20:01	2018-06-06 20:20:01	0	2	20	63	68	66	48	47	79	22	64	58	64	65	52
2018-06-06 14:55:02	2018-06-06 20:25:02	2018-06-06 20:25:02	0	2	20	70	71	73	41	38	78	22	72	66	71	71	50
2018-06-06 15:00:02	2018-06-06 20:30:02	2018-06-06 20:30:02	0	2	20	67	63	60	40	38	95	22	82	62	85	66	56
2018-06-06 15:05:02	2018-06-06 20:35:02	2018-06-06 20:35:02	0	2	20	60	61	68	39	36	80	21	73	53	73	61	52
2018-06-06 15:10:01	2018-06-06 20:40:01	2018-06-06 20:40:01	0	2	20	62	59	73	40	35	86	20	81	53	77	63	54
2018-06-06 15:15:01	2018-06-06 20:45:01	2018-06-06 20:45:01	0	2	20	63	63	103	36	29	62	19	56	55	67	64	51
2018-06-06 15:20:01	2018-06-06 20:50:01	2018-06-06 20:50:01	0	2	20	60	53	110	46	39	68	17	50	49	71	69	53
2018-06-06 15:25:01	2018-06-06 20:55:01	2018-06-06 20:55:01	0	2	20	60	54	83	42	37	85	18	67	46	86	67	58
2018-06-06 15:30:02	2018-06-06 21:00:02	2018-06-06 21:00:02	0	2	21	60	54	93	44	41	90	19	79	53	90	68	57
2018-06-06 15:35:02	2018-06-06 21:05:02	2018-06-06 21:05:02	0	2	21	59	50	74	41	38	79	20	78	54	73	64	56
2018-06-06 15:40:02	2018-06-06 21:10:02	2018-06-06 21:10:02	0	2	21	52	47	64	41	39	61	18	58	55	55	44	41
2018-06-06 15:45:02	2018-06-06 21:15:02	2018-06-06 21:15:02	0	2	21	56	57	61	40	40	57	19	58	61	49	48	40
2018-06-06 15:50:02	2018-06-06 21:20:02	2018-06-06 21:20:02	0	2	21	62	64	59	38	38	63	16	64	63	55	50	38
2018-06-06 15:55:01	2018-06-06 21:25:01	2018-06-06 21:25:01	0	2	21	55	51	46	37	36	80	14	83	64	68	45	37
2018-06-06 16:00:02	2018-06-06 21:30:02	2018-06-06 21:30:02	0	2	21	48	41	46	34	35	57	15	50	45	49	42	34
2018-06-06 16:05:02	2018-06-06 21:35:02	2018-06-06 21:35:02	0	2	21	46	35	36	29	27	57	10	46	46	47	43	28
2018-06-06 16:10:02	2018-06-06 21:40:02	2018-06-06 21:40:02	0	2	21	44	29	31	29	27	47	11	41	45	42	42	18
2018-06-06 16:15:02	2018-06-06 21:45:02	2018-06-06 21:45:02	0	2	21	41	30	31	29	31	44	14	29	41	31	44	33
2018-06-06 16:20:02	2018-06-06 21:50:02	2018-06-06 21:50:02	0	2	21	40	29	32	29	29	48	13	32	46	33	40	33
2018-06-06 16:25:02	2018-06-06 21:55:02	2018-06-06 21:55:02	0	2	21	32	36	41	32	35	49	15	28	31	31	30	33
2018-06-07 03:30:02	2018-06-07 09:00:02	2018-06-07 09:00:02	0	1	9	28	24	27	27	25	36	14	19	28	19	34	29
2018-06-07 03:35:02	2018-06-07 09:05:02	2018-06-07 09:05:02	0	1	9	27	24	29	26	23	34	14	24	29	21	31	31
2018-06-07 03:40:02	2018-06-07 09:10:02	2018-06-07 09:10:02	0	1	9	30	28	26	34	31	42	14	23	27	26	36	29
2018-06-07 03:45:01	2018-06-07 09:15:01	2018-06-07 09:15:01	0	1	9	32	34	34	21	19	36	15	25	27	29	37	29
2018-06-07 03:50:02	2018-06-07 09:20:02	2018-06-07 09:20:02	0	1	9	50	30	30	28	25	48	15	31	44	35	56	31
2018-06-07 03:55:01	2018-06-07 09:25:01	2018-06-07 09:25:01	0	1	9	45	37	29	32	28	58	14	38	39	41	55	37
2018-06-07 04:00:02	2018-06-07 09:30:02	2018-06-07 09:30:02	0	1	9	43	37	33	30	24	63	14	42	32	47	49	62
2018-06-07 04:05:02	2018-06-07 09:35:02	2018-06-07 09:35:02	0	1	9	44	37	32	33	29	52	17	32	27	35	48	60
2018-06-07 04:10:02	2018-06-07 09:40:02	2018-06-07 09:40:02	0	1	9	49	43	50	36	32	50	18	33	38	35	50	60
2018-06-07 04:15:02	2018-06-07 09:45:02	2018-06-07 09:45:02	0	1	9	54	44	47	43	36	72	17	49	44	52	48	61
2018-06-07 04:20:02	2018-06-07 09:50:02	2018-06-07 09:50:02	0	1	9	52	52	48	35	29	56	16	45	45	45	57	65
2018-06-07 04:25:01	2018-06-07 09:55:01	2018-06-07 09:55:01	0	1	9	79	50	45	40	32	51	17	38	82	43	94	66
2018-06-07 04:30:02	2018-06-07 10:00:02	2018-06-07 10:00:02	0	1	10	54	46	58	36	30	51	20	34	42	37	48	64
2018-06-07 04:35:02	2018-06-07 10:05:02	2018-06-07 10:05:02	0	1	10	62	45	57	42	29	47	19	35	62	34	69	67
2018-06-07 04:40:02	2018-06-07 10:10:02	2018-06-07 10:10:02	0	1	10	70	48	60	37	30	49	22	34	65	32	73	68
2018-06-07 04:45:02	2018-06-07 10:15:02	2018-06-07 10:15:02	0	1	10	80	51	58	41	33	58	24	45	70	43	76	42
2018-06-07 04:50:01	2018-06-07 10:20:01	2018-06-07 10:20:01	0	1	10	96	62	53	43	35	53	29	45	95	42	96	83
2018-06-07 04:55:02	2018-06-07 10:25:02	2018-06-07 10:25:02	0	1	10	98	68	58	43	33	46	30	45	90	36	87	82
2018-06-07 05:00:01	2018-06-07 10:30:01	2018-06-07 10:30:01	0	1	10	85	71	78	41	31	67	29	74	74	59	60	81
2018-06-07 05:05:01	2018-06-07 10:35:01	2018-06-07 10:35:01	0	1	10	92	82	95	41	30	73	34	90	84	68	67	87
2018-06-07 05:10:02	2018-06-07 10:40:02	2018-06-07 10:40:02	0	1	10	92	85	104	48	36	81	32	83	77	84	69	109
2018-06-07 05:15:02	2018-06-07 10:45:02	2018-06-07 10:45:02	0	1	10	84	87	79	50	38	60	29	61	71	55	62	95
2018-06-07 05:20:02	2018-06-07 10:50:02	2018-06-07 10:50:02	0	1	10	89	77	71	51	37	49	27	56	71	60	67	96
2018-06-07 05:25:01	2018-06-07 10:55:01	2018-06-07 10:55:01	0	1	10	89	77	76	53	39	55	28	55	72	62	66	97
2018-06-07 05:30:02	2018-06-07 11:00:02	2018-06-07 11:00:02	0	1	11	102	68	74	52	40	66	28	49	64	55	70	98
2018-06-07 05:35:01	2018-06-07 11:05:01	2018-06-07 11:05:01	0	1	11	80	70	77	53	43	82	30	54	51	67	54	53
2018-06-07 05:40:02	2018-06-07 11:10:02	2018-06-07 11:10:02	0	1	11	77	91	84	62	54	81	31	46	50	63	54	52
2018-06-07 05:45:01	2018-06-07 11:15:01	2018-06-07 11:15:01	0	1	11	82	98	84	67	56	101	29	59	60	69	71	61
2018-06-07 05:50:02	2018-06-07 11:20:02	2018-06-07 11:20:02	0	1	11	88	84	74	60	51	89	31	51	72	51	76	54
2018-06-07 05:55:02	2018-06-07 11:25:02	2018-06-07 11:25:02	0	1	11	84	90	69	61	49	77	31	61	69	64	78	65
2018-06-07 06:00:02	2018-06-07 11:30:02	2018-06-07 11:30:02	0	1	11	84	115	85	85	56	72	32	48	66	51	82	70
2018-06-07 06:05:01	2018-06-07 11:35:01	2018-06-07 11:35:01	0	1	11	96	140	87	102	63	71	34	47	87	54	108	81
2018-06-07 06:10:02	2018-06-07 11:40:02	2018-06-07 11:40:02	0	1	11	114	159	118	99	61	85	30	69	92	78	124	81
2018-06-07 06:15:02	2018-06-07 11:45:02	2018-06-07 11:45:02	0	1	11	109	141	113	90	62	85	31	71	106	77	115	69
2018-06-07 06:20:02	2018-06-07 11:50:02	2018-06-07 11:50:02	0	1	11	148	123	95	70	50	84	28	62	206	64	168	65
2018-06-07 06:25:01	2018-06-07 11:55:01	2018-06-07 11:55:01	0	1	11	148	122	98	73	53	86	31	62	176	59	182	55
2018-06-07 06:30:01	2018-06-07 12:00:01	2018-06-07 12:00:01	0	1	12	133	117	86	72	57	74	34	58	146	53	147	72
2018-06-07 06:35:02	2018-06-07 12:05:02	2018-06-07 12:05:02	0	1	12	128	105	79	66	48	92	28	96	153	74	137	65
2018-06-07 06:40:02	2018-06-07 12:10:02	2018-06-07 12:10:02	0	1	12	130	90	69	59	45	93	28	75	130	71	132	61
2018-06-07 06:45:01	2018-06-07 12:15:01	2018-06-07 12:15:01	0	1	12	153	119	74	63	51	101	37	79	106	88	110	64
2018-06-07 06:50:02	2018-06-07 12:20:02	2018-06-07 12:20:02	0	1	12	124	105	86	69	58	130	36	109	109	118	108	60
2018-06-07 06:55:02	2018-06-07 12:25:02	2018-06-07 12:25:02	0	1	12	128	105	89	67	56	96	41	94	108	95	109	59
2018-06-07 07:00:02	2018-06-07 12:30:02	2018-06-07 12:30:02	0	1	12	143	104	93	54	49	90	39	79	129	92	141	57
2018-06-07 07:05:02	2018-06-07 12:35:02	2018-06-07 12:35:02	0	1	12	146	86	89	59	50	142	37	118	153	146	161	41
2018-06-07 07:10:02	2018-06-07 12:40:02	2018-06-07 12:40:02	0	1	12	142	70	90	62	52	135	44	121	153	151	159	41
2018-06-07 07:15:02	2018-06-07 12:45:02	2018-06-07 12:45:02	0	1	12	120	87	90	62	56	121	45	114	122	135	130	75
2018-06-07 07:20:02	2018-06-07 12:50:02	2018-06-07 12:50:02	0	1	12	143	97	85	75	62	124	47	118	156	134	156	80
2018-06-07 07:25:02	2018-06-07 12:55:02	2018-06-07 12:55:02	0	1	12	181	103	90	80	64	109	41	103	193	96	192	85
2018-06-07 07:30:01	2018-06-07 13:00:01	2018-06-07 13:00:01	0	1	13	189	113	80	78	55	111	44	97	187	101	204	85
2018-06-07 07:35:02	2018-06-07 13:05:02	2018-06-07 13:05:02	0	1	13	136	92	69	63	51	82	36	75	144	70	148	79
2018-06-07 07:40:02	2018-06-07 13:10:02	2018-06-07 13:10:02	0	1	13	132	77	67	70	59	89	35	58	145	51	156	72
2018-06-07 07:45:02	2018-06-07 13:15:02	2018-06-07 13:15:02	0	1	13	117	77	75	72	65	116	35	79	101	82	117	82
2018-06-07 07:50:01	2018-06-07 13:20:01	2018-06-07 13:20:01	0	1	13	107	81	68	74	66	96	31	61	92	62	103	86
2018-06-07 07:55:02	2018-06-07 13:25:02	2018-06-07 13:25:02	0	1	13	95	61	63	71	56	98	29	41	82	45	93	72
2018-06-07 08:00:02	2018-06-07 13:30:02	2018-06-07 13:30:02	0	1	13	91	63	57	68	60	85	29	36	84	44	96	73
2018-06-07 08:05:02	2018-06-07 13:35:02	2018-06-07 13:35:02	0	1	13	87	64	57	70	62	98	27	40	82	50	94	71
2018-06-07 08:10:02	2018-06-07 13:40:02	2018-06-07 13:40:02	0	1	13	82	58	55	72	63	96	26	36	76	45	89	67
2018-06-07 08:15:01	2018-06-07 13:45:01	2018-06-07 13:45:01	0	1	13	83	64	58	67	60	92	25	30	77	38	88	48
2018-06-07 08:20:02	2018-06-07 13:50:02	2018-06-07 13:50:02	0	1	13	69	59	61	68	62	99	25	35	69	43	79	44
2018-06-07 08:25:02	2018-06-07 13:55:02	2018-06-07 13:55:02	0	1	13	66	63	67	63	58	91	25	35	62	44	73	41
2018-06-07 10:30:02	2018-06-07 16:00:02	2018-06-07 16:00:02	0	2	16	56	60	53	46	33	49	19	95	112	50	69	50
2018-06-07 10:35:01	2018-06-07 16:05:01	2018-06-07 16:05:01	0	2	16	62	56	52	50	41	74	17	93	110	72	70	51
2018-06-07 10:40:01	2018-06-07 16:10:01	2018-06-07 16:10:01	0	2	16	74	61	63	52	43	52	19	63	88	52	82	59
2018-06-07 10:45:02	2018-06-07 16:15:02	2018-06-07 16:15:02	0	2	16	91	66	64	51	42	62	19	69	102	64	99	62
2018-06-07 10:50:02	2018-06-07 16:20:02	2018-06-07 16:20:02	0	2	16	105	49	53	50	38	74	18	84	119	73	124	46
2018-06-07 10:55:02	2018-06-07 16:25:02	2018-06-07 16:25:02	0	2	16	96	50	44	52	40	73	18	81	108	80	92	37
2018-06-07 11:00:02	2018-06-07 16:30:02	2018-06-07 16:30:02	0	2	16	72	64	52	52	40	114	18	126	87	108	93	42
2018-06-07 11:05:02	2018-06-07 16:35:02	2018-06-07 16:35:02	0	2	16	58	69	62	52	42	110	19	107	77	105	65	52
2018-06-07 11:10:02	2018-06-07 16:40:02	2018-06-07 16:40:02	0	2	16	65	83	64	55	41	119	19	124	108	90	69	82
2018-06-07 11:15:02	2018-06-07 16:45:02	2018-06-07 16:45:02	0	2	16	61	76	67	47	30	146	18	167	119	107	65	86
2018-06-07 11:20:02	2018-06-07 16:50:02	2018-06-07 16:50:02	0	2	16	68	81	64	60	40	136	19	167	150	97	67	88
2018-06-07 11:25:02	2018-06-07 16:55:02	2018-06-07 16:55:02	0	2	16	68	73	53	45	29	136	20	121	165	90	70	86
2018-06-07 11:30:02	2018-06-07 17:00:02	2018-06-07 17:00:02	0	2	17	66	73	60	47	33	138	21	125	114	81	65	48
2018-06-07 11:35:02	2018-06-07 17:05:02	2018-06-07 17:05:02	0	2	17	74	64	54	44	30	125	19	80	106	71	75	65
2018-06-07 11:40:02	2018-06-07 17:10:02	2018-06-07 17:10:02	0	2	17	75	58	46	43	32	111	21	83	105	58	77	64
2018-06-07 11:45:02	2018-06-07 17:15:02	2018-06-07 17:15:02	0	2	17	76	57	60	55	44	62	21	57	82	49	79	47
2018-06-07 11:50:02	2018-06-07 17:20:02	2018-06-07 17:20:02	0	2	17	74	50	52	54	44	56	22	52	79	43	78	51
2018-06-07 11:55:01	2018-06-07 17:25:01	2018-06-07 17:25:01	0	2	17	70	55	51	54	44	64	22	56	74	49	68	45
2018-06-07 12:00:02	2018-06-07 17:30:02	2018-06-07 17:30:02	0	2	17	69	58	48	47	36	59	23	52	73	50	73	44
2018-06-07 12:05:01	2018-06-07 17:35:01	2018-06-07 17:35:01	0	2	17	75	56	45	43	38	54	24	51	76	45	74	43
2018-06-07 12:10:02	2018-06-07 17:40:02	2018-06-07 17:40:02	0	2	17	66	58	48	46	37	53	25	47	70	43	59	36
2018-06-07 12:15:02	2018-06-07 17:45:02	2018-06-07 17:45:02	0	2	17	57	62	60	46	35	57	25	53	70	44	64	47
2018-06-07 12:20:02	2018-06-07 17:50:02	2018-06-07 17:50:02	0	2	17	61	55	55	48	36	66	27	58	69	52	67	45
2018-06-07 12:25:02	2018-06-07 17:55:02	2018-06-07 17:55:02	0	2	17	64	56	83	50	38	73	27	68	85	68	82	51
2018-06-07 12:30:01	2018-06-07 18:00:01	2018-06-07 18:00:01	0	2	18	81	60	65	60	47	77	34	76	98	70	89	49
2018-06-07 12:35:01	2018-06-07 18:05:01	2018-06-07 18:05:01	0	2	18	76	66	59	63	46	85	35	88	99	82	89	70
2018-06-07 12:40:01	2018-06-07 18:10:01	2018-06-07 18:10:01	0	2	18	74	66	49	53	36	76	37	86	98	72	91	58
2018-06-07 12:45:02	2018-06-07 18:15:02	2018-06-07 18:15:02	0	2	18	71	66	68	53	35	81	36	86	95	70	101	74
2018-06-07 12:50:01	2018-06-07 18:20:01	2018-06-07 18:20:01	0	2	18	64	63	69	51	37	102	40	82	84	61	68	49
2018-06-07 12:55:02	2018-06-07 18:25:02	2018-06-07 18:25:02	0	2	18	60	61	70	48	36	107	42	89	80	69	62	47
2018-06-07 13:00:02	2018-06-07 18:30:02	2018-06-07 18:30:02	0	2	18	59	56	65	54	43	85	40	89	82	65	69	52
2018-06-07 13:05:02	2018-06-07 18:35:02	2018-06-07 18:35:02	0	2	18	69	59	58	52	48	84	40	86	98	60	82	53
2018-06-07 13:10:02	2018-06-07 18:40:02	2018-06-07 18:40:02	0	2	18	69	55	56	58	51	91	30	86	91	71	81	49
2018-06-07 13:15:02	2018-06-07 18:45:02	2018-06-07 18:45:02	0	2	18	72	53	62	44	37	73	30	79	89	63	78	47
2018-06-07 13:20:02	2018-06-07 18:50:02	2018-06-07 18:50:02	0	2	18	58	52	61	50	46	89	29	80	84	69	75	47
2018-06-07 13:25:01	2018-06-07 18:55:01	2018-06-07 18:55:01	0	2	18	64	58	55	63	56	103	29	81	76	71	74	51
2018-06-07 13:30:01	2018-06-07 19:00:01	2018-06-07 19:00:01	0	2	19	67	64	52	62	50	85	29	67	77	67	79	57
2018-06-07 13:35:02	2018-06-07 19:05:02	2018-06-07 19:05:02	0	2	19	61	60	69	57	48	76	32	71	83	64	74	47
2018-06-07 13:40:02	2018-06-07 19:10:02	2018-06-07 19:10:02	0	2	19	66	56	67	56	52	92	34	80	80	83	71	59
2018-06-07 13:45:02	2018-06-07 19:15:02	2018-06-07 19:15:02	0	2	19	56	55	78	63	55	91	31	80	83	63	76	52
2018-06-07 13:50:02	2018-06-07 19:20:02	2018-06-07 19:20:02	0	2	19	53	57	55	48	41	83	28	88	79	79	68	54
2018-06-07 13:55:02	2018-06-07 19:25:02	2018-06-07 19:25:02	0	2	19	60	63	63	50	40	90	28	88	64	94	66	51
2018-06-07 14:00:02	2018-06-07 19:30:02	2018-06-07 19:30:02	0	2	19	62	61	63	50	44	97	30	95	72	109	75	60
2018-06-07 14:05:01	2018-06-07 19:35:01	2018-06-07 19:35:01	0	2	19	64	93	66	58	41	82	30	70	67	73	70	65
2018-06-07 14:10:02	2018-06-07 19:40:02	2018-06-07 19:40:02	0	2	19	68	90	72	54	43	83	36	77	71	77	65	57
2018-06-07 14:15:02	2018-06-07 19:45:02	2018-06-07 19:45:02	0	2	19	69	85	68	56	47	73	52	70	74	66	72	49
2018-06-07 14:20:01	2018-06-07 19:50:01	2018-06-07 19:50:01	0	2	19	69	78	60	50	43	75	57	77	78	74	69	45
2018-06-07 14:25:02	2018-06-07 19:55:02	2018-06-07 19:55:02	0	2	19	71	98	62	51	43	74	64	78	70	62	63	55
2018-06-07 14:30:01	2018-06-07 20:00:01	2018-06-07 20:00:01	0	2	20	85	71	60	52	44	64	65	64	86	53	79	62
2018-06-07 14:35:02	2018-06-07 20:05:02	2018-06-07 20:05:02	0	2	20	85	75	62	56	46	69	61	62	79	66	74	42
2018-06-07 14:40:02	2018-06-07 20:10:02	2018-06-07 20:10:02	0	2	20	81	82	63	62	48	74	52	58	64	74	80	48
2018-06-07 14:45:02	2018-06-07 20:15:02	2018-06-07 20:15:02	0	2	20	79	87	60	46	39	66	48	67	71	79	70	52
2018-06-07 14:50:02	2018-06-07 20:20:02	2018-06-07 20:20:02	0	2	20	76	68	68	52	38	69	54	80	85	64	64	80
2018-06-07 14:55:02	2018-06-07 20:25:02	2018-06-07 20:25:02	0	2	20	72	64	55	47	38	72	54	82	90	60	77	95
2018-06-07 15:00:02	2018-06-07 20:30:02	2018-06-07 20:30:02	0	2	20	80	65	52	50	40	76	52	73	78	70	72	70
2018-06-07 15:05:02	2018-06-07 20:35:02	2018-06-07 20:35:02	0	2	20	66	68	51	50	38	78	50	69	65	72	70	67
2018-06-07 15:10:02	2018-06-07 20:40:02	2018-06-07 20:40:02	0	2	20	65	75	57	52	40	82	40	54	66	65	74	73
2018-06-07 15:15:02	2018-06-07 20:45:02	2018-06-07 20:45:02	0	2	20	60	80	71	55	45	93	35	52	62	60	68	55
2018-06-07 15:20:02	2018-06-07 20:50:02	2018-06-07 20:50:02	0	2	20	62	76	62	49	40	96	32	52	54	55	53	54
2018-06-07 15:25:01	2018-06-07 20:55:01	2018-06-07 20:55:01	0	2	20	48	79	58	46	38	79	31	42	51	46	60	58
2018-06-07 15:30:01	2018-06-07 21:00:01	2018-06-07 21:00:01	0	2	21	58	73	53	47	39	76	29	40	50	45	62	69
2018-06-07 15:35:02	2018-06-07 21:05:02	2018-06-07 21:05:02	0	2	21	55	71	50	48	37	81	26	35	45	48	58	63
2018-06-07 15:40:02	2018-06-07 21:10:02	2018-06-07 21:10:02	0	2	21	48	65	46	49	36	91	27	38	38	50	44	68
2018-06-07 15:45:02	2018-06-07 21:15:02	2018-06-07 21:15:02	0	2	21	50	62	49	45	41	90	29	41	42	59	44	61
2018-06-07 15:50:02	2018-06-07 21:20:02	2018-06-07 21:20:02	0	2	21	43	49	38	43	38	87	24	44	44	46	50	58
2018-06-07 15:55:02	2018-06-07 21:25:02	2018-06-07 21:25:02	0	2	21	39	41	34	43	39	90	22	36	39	43	52	38
2018-06-07 16:00:02	2018-06-07 21:30:02	2018-06-07 21:30:02	0	2	21	44	40	36	39	36	75	22	35	37	43	49	35
2018-06-07 16:05:01	2018-06-07 21:35:01	2018-06-07 21:35:01	0	2	21	31	35	36	37	36	84	21	35	29	41	30	35
2018-06-07 16:10:01	2018-06-07 21:40:01	2018-06-07 21:40:01	0	2	21	27	36	34	35	36	51	22	29	27	38	28	38
2018-06-07 16:15:02	2018-06-07 21:45:02	2018-06-07 21:45:02	0	2	21	27	33	29	29	28	50	19	29	24	39	27	37
2018-06-07 16:20:02	2018-06-07 21:50:02	2018-06-07 21:50:02	0	2	21	26	25	28	27	26	43	17	23	21	31	24	20
2018-06-07 16:25:02	2018-06-07 21:55:02	2018-06-07 21:55:02	0	2	21	34	31	33	21	20	41	16	19	21	28	23	20

## Sheet: Figure
indiatime	Time	West_Left	West_Straight	West_Right	North_Left	North_Straight	North_Right	East_Left	East_Straight	East_Right	South_Left	South_Straight	South_Right	West	North	East	South
2018-06-04 09:00:02	2018-05-28 09:00:02	28	45	28	20	16	29	14	23	35	26	33	23	45	29	35	33
2018-06-04 09:05:02	2018-05-28 09:05:01	27	47	34	28	23	41	13	32	34	46	30	17	47	41	34	46
2018-06-04 09:10:02	2018-05-28 09:10:02	29	41	27	33	28	38	13	22	37	25	37	28	41	38	37	37
2018-06-04 09:15:01	2018-05-28 09:15:01	25	36	35	28	33	35	14	23	32	23	29	29	36	35	32	29
2018-06-04 09:20:01	2018-05-28 09:20:02	23	34	39	39	34	45	14	23	35	24	29	26	39	45	35	29
2018-06-04 09:25:01	2018-05-28 09:25:01	25	34	31	30	23	36	15	27	32	24	26	29	34	36	32	29
2018-06-04 09:30:02	2018-05-28 09:30:02	23	45	76	25	19	32	15	30	33	24	27	26	76	32	33	27
2018-06-04 09:35:02	2018-05-28 09:35:02	43	46	46	28	22	55	16	50	52	43	46	29	46	55	52	46
2018-06-04 09:40:01	2018-05-28 09:40:01	39	50	43	31	30	52	15	52	59	41	41	24	50	52	59	41
2018-06-04 09:45:01	2018-05-28 09:45:02	40	47	65	31	29	51	19	59	65	36	53	33	65	51	65	53
2018-06-04 09:50:02	2018-05-28 09:50:02	41	40	57	27	22	53	17	54	57	43	54	39	57	53	57	54
2018-06-04 09:55:02	2018-05-28 09:55:02	33	40	55	28	22	47	17	49	42	37	42	28	55	47	49	42
2018-06-04 10:00:01	2018-05-28 10:00:02	36	43	45	27	23	38	17	41	46	33	58	53	45	38	46	58
2018-06-04 10:05:02	2018-05-28 10:05:01	45	49	52	34	25	44	18	40	49	32	50	56	52	44	49	56
2018-06-04 10:10:02	2018-05-28 10:10:02	55	54	56	36	29	47	18	37	59	32	61	54	56	47	59	61
2018-06-04 10:15:02	2018-05-28 10:15:02	53	54	50	35	27	42	17	38	59	30	58	48	54	42	59	58
2018-06-04 10:20:02	2018-05-28 10:20:02	64	57	60	40	34	45	20	32	67	29	69	50	64	45	67	69
2018-06-04 10:25:01	2018-05-28 10:25:01	67	60	51	48	41	53	19	29	69	26	73	55	67	53	69	73
2018-06-04 10:30:02	2018-05-28 10:30:02	76	53	52	49	41	53	24	29	78	27	84	54	76	53	78	84
2018-06-04 10:35:02	2018-05-28 10:35:02	77	63	47	58	55	59	34	26	81	23	82	47	77	59	81	82
2018-06-04 10:40:02	2018-05-28 10:40:02	103	59	54	59	55	64	36	29	127	28	138	30	103	64	127	138
2018-06-04 10:45:01	2018-05-28 10:45:01	115	67	52	63	62	69	31	33	148	32	159	40	115	69	148	159
2018-06-04 10:50:01	2018-05-28 10:50:02	88	58	51	64	57	78	30	39	90	43	106	42	88	78	90	106
2018-06-04 10:55:02	2018-05-28 10:55:02	95	49	54	68	62	82	29	42	101	45	116	48	95	82	101	116
2018-06-04 11:00:02	2018-05-28 11:00:02	95	59	55	75	69	83	29	36	106	39	134	61	95	83	106	134
2018-06-04 11:05:02	2018-05-28 11:05:02	106	59	57	70	63	75	29	30	106	35	132	49	106	75	106	132
2018-06-04 11:10:02	2018-05-28 11:10:02	95	66	59	67	52	66	30	31	100	37	122	50	95	67	100	122
2018-06-04 11:15:01	2018-05-28 11:15:01	78	95	60	96	73	83	31	36	74	37	79	55	95	96	74	79
2018-06-04 11:20:02	2018-05-28 11:20:02	75	95	59	93	70	87	29	39	69	44	71	58	95	93	69	71
2018-06-04 11:25:02	2018-05-28 11:25:01	77	103	63	88	48	68	29	45	64	47	69	51	103	88	64	69
2018-06-04 11:30:02	2018-05-28 11:30:02	95	115	70	78	52	71	29	63	98	54	86	66	115	78	98	86
2018-06-04 11:35:02	2018-05-28 11:35:02	88	119	78	88	54	83	33	54	82	48	80	102	119	88	82	102
2018-06-04 11:40:02	2018-05-28 11:40:02	94	122	89	109	77	81	31	71	93	61	88	118	122	109	93	118
2018-06-04 11:45:01	2018-05-28 11:45:02	95	121	92	98	63	74	26	67	84	51	93	130	121	98	84	130
2018-06-04 11:50:01	2018-05-28 11:50:02	84	103	73	86	49	87	26	70	77	53	89	118	103	87	77	118
2018-06-04 11:55:02	2018-05-28 11:55:02	77	100	69	84	51	84	26	47	78	47	79	102	100	84	78	102
2018-06-04 12:00:02	2018-05-28 12:00:01	72	79	68	78	57	82	25	49	72	44	75	54	79	82	72	75
2018-06-04 12:05:02	2018-05-28 12:05:02	63	76	61	70	56	82	25	67	59	70	63	49	76	82	67	70
2018-06-04 12:10:01	2018-05-28 12:10:01	62	80	56	68	56	88	25	82	74	72	60	57	80	88	82	72
2018-06-04 12:15:01	2018-05-28 12:15:01	69	84	54	65	53	90	27	70	79	58	65	53	84	90	79	65
2018-06-04 12:20:01	2018-05-28 12:20:01	78	76	59	54	40	95	27	66	81	55	69	56	78	95	81	69
2018-06-04 12:25:02	2018-05-28 12:25:02	83	91	68	59	47	86	28	52	67	47	68	56	91	86	67	68
2018-06-04 12:30:01	2018-05-28 12:30:02	82	97	53	72	56	99	36	56	65	55	73	60	97	99	65	73
2018-06-04 12:35:01	2018-05-28 12:35:01	77	91	54	69	53	69	36	60	67	56	73	60	91	69	67	73
2018-06-04 12:40:02	2018-05-28 12:40:02	68	94	60	62	40	76	36	75	59	75	68	72	94	76	75	75
2018-06-04 12:45:02	2018-05-28 12:45:02	69	79	56	50	36	71	33	75	66	70	76	102	79	71	75	102
2018-06-04 12:50:02	2018-05-28 12:50:01	94	89	74	47	37	79	32	79	78	68	72	89	94	79	79	89
2018-06-04 12:55:02	2018-05-28 12:55:02	76	68	59	46	35	63	30	54	75	52	80	52	76	63	75	80
2018-06-04 13:00:02	2018-05-28 13:00:02	74	63	59	47	35	55	29	43	73	44	82	48	74	55	73	82
2018-06-04 13:05:01	2018-05-28 13:05:02	79	67	65	44	34	56	28	42	79	45	84	56	79	56	79	84
2018-06-04 13:10:02	2018-05-28 13:10:02	84	67	60	41	32	56	24	50	79	54	83	52	84	56	79	83
2018-06-04 13:15:02	2018-05-28 13:15:02	75	70	71	53	45	63	23	49	63	51	70	44	75	63	63	70
2018-06-04 13:20:01	2018-05-28 13:20:01	66	77	71	59	49	67	21	49	61	53	73	51	77	67	61	73
2018-06-04 13:25:02	2018-05-28 13:25:01	59	70	70	64	54	75	17	44	58	50	67	50	70	75	58	67
2018-06-04 13:30:02	2018-05-28 13:30:02	79	63	63	68	57	77	17	43	85	45	85	49	79	77	85	85
2018-06-04 13:35:02	2018-05-28 13:35:02	73	78	55	54	40	62	20	34	77	34	76	60	78	62	77	76
2018-06-04 13:40:02	2018-05-28 13:40:01	46	95	47	66	46	58	19	38	46	37	47	71	95	66	46	71
2018-06-04 13:45:02	2018-05-28 13:45:02	44	101	48	69	43	61	18	37	42	34	47	79	101	69	42	79
2018-06-04 13:50:06	2018-05-28 13:50:02	42	105	49	60	32	48	18	38	47	30	42	82	105	60	47	82
2018-06-04 13:55:01	2018-05-28 13:55:02	45	110	52	70	35	76	18	45	52	33	40	91	110	76	52	91
2018-06-04 16:00:02	2018-05-28 16:00:01	48	39	34	41	34	46	20	29	50	28	46	58	48	46	50	58
2018-06-04 16:05:02	2018-05-28 16:05:02	51	39	33	41	34	45	19	26	51	31	49	33	51	45	51	49
2018-06-04 16:10:01	2018-05-28 16:10:01	49	46	34	41	32	41	19	25	50	29	49	37	49	41	50	49
2018-06-04 16:15:01	2018-05-28 16:15:02	54	41	38	38	31	46	21	30	56	34	57	32	54	46	56	57
2018-06-04 16:20:01	2018-05-28 16:20:02	37	41	31	35	28	42	19	27	38	30	41	29	41	42	38	41
2018-06-04 16:25:02	2018-05-28 16:25:02	39	42	38	41	34	46	20	24	40	26	41	32	42	46	40	41
2018-06-04 16:30:02	2018-05-28 16:30:01	37	37	36	40	34	44	19	24	38	27	42	30	37	44	38	42
2018-06-04 16:35:02	2018-05-28 16:35:02	37	36	30	34	33	44	20	30	40	32	42	31	37	44	40	42
2018-06-04 16:40:02	2018-05-28 16:40:02	43	37	41	34	29	46	22	31	45	33	44	28	43	46	45	44
2018-06-04 16:45:01	2018-05-28 16:45:02	42	34	38	35	30	44	22	28	45	31	45	24	42	44	45	45
2018-06-04 16:50:02	2018-05-28 16:50:02	46	39	40	39	33	48	22	41	66	31	49	26	46	48	66	49
2018-06-04 16:55:02	2018-05-28 16:55:02	43	47	37	41	34	48	21	44	63	29	45	27	47	48	63	45
2018-06-04 17:00:02	2018-05-28 17:00:01	37	51	32	36	29	48	21	52	57	33	38	27	51	48	57	38
2018-06-04 17:05:02	2018-05-28 17:05:02	38	62	43	48	44	58	24	39	50	34	40	28	62	58	50	40
2018-06-04 17:10:02	2018-05-28 17:10:02	50	45	47	46	42	49	26	33	53	28	43	28	50	49	53	43
2018-06-04 17:15:02	2018-05-28 17:15:02	38	48	55	51	46	57	26	36	43	30	38	37	55	57	43	38
2018-06-04 17:20:02	2018-05-28 17:20:01	41	50	44	51	43	58	24	36	43	32	38	30	50	58	43	38
2018-06-04 17:25:02	2018-05-28 17:25:01	34	58	43	50	44	58	24	39	43	32	37	32	58	58	43	37
2018-06-04 17:30:02	2018-05-28 17:30:02	41	63	44	53	48	63	25	45	49	34	34	27	63	63	49	34
2018-06-04 17:35:02	2018-05-28 17:35:02	34	67	40	50	44	56	25	38	46	33	34	34	67	56	46	34
2018-06-04 17:40:02	2018-05-28 17:40:02	41	55	48	59	52	67	25	39	42	38	42	26	55	67	42	42
2018-06-04 17:45:02	2018-05-28 17:45:02	48	64	57	54	49	67	36	42	49	38	53	41	64	67	49	53
2018-06-04 17:50:02	2018-05-28 17:50:02	56	53	64	43	39	65	25	51	51	50	57	42	64	65	51	57
2018-06-04 17:55:01	2018-05-28 17:55:01	54	47	51	47	40	67	25	49	55	43	53	49	54	67	55	53
2018-06-04 18:00:02	2018-05-28 18:00:02	60	55	50	45	39	58	24	45	66	37	64	41	60	58	66	64
2018-06-04 18:05:02	2018-05-28 18:05:02	60	56	48	47	40	55	30	44	69	32	64	37	60	55	69	64
2018-06-04 18:10:01	2018-05-28 18:10:02	59	62	52	46	42	57	35	47	61	45	52	36	62	57	61	52
2018-06-04 18:15:02	2018-05-28 18:15:01	49	65	51	58	46	71	32	64	62	47	48	50	65	71	64	50
2018-06-04 18:20:02	2018-05-28 18:20:02	45	68	55	50	34	53	32	60	64	39	45	51	68	53	64	51
2018-06-04 18:25:01	2018-05-28 18:25:01	47	63	52	48	36	56	30	63	66	43	45	41	63	56	66	45
2018-06-04 18:30:02	2018-05-28 18:30:01	48	74	56	50	34	44	28	40	53	38	55	55	74	50	53	55
2018-06-04 18:35:01	2018-05-28 18:35:02	48	89	55	64	40	71	26	76	68	61	56	63	89	71	76	63
2018-06-04 18:40:02	2018-05-28 18:40:02	53	82	58	57	36	74	25	63	60	55	47	46	82	74	63	55
2018-06-04 18:45:02	2018-05-28 18:45:02	56	70	60	58	44	73	24	61	62	55	53	40	70	73	62	55
2018-06-04 18:50:02	2018-05-28 18:50:02	53	81	94	53	43	66	24	51	55	55	47	42	94	66	55	55
2018-06-04 18:55:02	2018-05-28 18:55:02	52	77	81	55	49	66	26	48	53	48	55	50	81	66	53	55
2018-06-04 19:00:02	2018-05-28 19:00:02	52	76	66	45	40	56	24	56	61	46	56	51	76	56	61	56
2018-06-04 19:05:02	2018-05-28 19:05:02	52	65	63	44	37	55	23	54	65	48	58	48	65	55	65	58
2018-06-04 19:10:02	2018-05-28 19:10:01	53	59	62	43	39	54	24	51	63	43	52	46	62	54	63	52
2018-06-04 19:15:02	2018-05-28 19:15:01	53	61	65	44	40	57	23	51	59	46	54	44	65	57	59	54
2018-06-04 19:20:02	2018-05-28 19:20:02	55	56	65	47	46	61	25	47	56	45	55	45	65	61	56	55
2018-06-04 19:25:02	2018-05-28 19:25:02	58	61	65	41	38	55	24	46	55	43	52	40	65	55	55	52
2018-06-04 19:30:02	2018-05-28 19:30:02	65	60	68	39	36	52	25	45	66	44	62	42	68	52	66	62
2018-06-04 19:35:02	2018-05-28 19:35:02	55	58	69	50	48	82	27	58	61	54	70	51	69	82	61	70
2018-06-04 19:40:02	2018-05-28 19:40:02	54	63	72	61	59	125	28	95	62	96	68	49	72	125	95	96
2018-06-04 19:45:02	2018-05-28 19:45:01	66	61	60	54	50	129	30	111	65	117	101	77	66	129	111	117
2018-06-04 19:50:02	2018-05-28 19:50:01	87	85	114	45	43	102	40	88	68	104	87	55	114	102	88	104
2018-06-04 19:55:02	2018-05-28 19:55:02	103	99	135	45	43	122	33	112	71	126	107	78	135	122	112	126
2018-06-04 20:00:02	2018-05-28 20:00:01	79	89	100	54	49	134	32	124	77	140	101	83	100	134	124	140
2018-06-04 20:05:02	2018-05-28 20:05:02	84	119	100	57	43	111	39	107	75	137	75	74	119	111	107	137
2018-06-04 20:10:02	2018-05-28 20:10:01	96	83	77	53	47	96	48	90	80	108	83	62	96	96	90	108
2018-06-04 20:15:01	2018-05-28 20:15:02	83	78	76	53	47	81	39	76	73	75	72	58	83	81	76	75
2018-06-04 20:20:01	2018-05-28 20:20:02	80	78	65	51	45	75	35	71	73	67	76	58	80	75	73	76
2018-06-04 20:25:02	2018-05-28 20:25:02	77	79	69	53	46	76	41	62	65	64	69	50	79	76	65	69
2018-06-04 20:30:01	2018-05-28 20:30:02	78	81	72	60	48	67	40	53	70	58	75	51	81	67	70	75
2018-06-04 20:35:02	2018-05-28 20:35:02	67	87	73	57	46	69	40	51	62	55	72	51	87	69	62	72
2018-06-04 20:40:02	2018-05-28 20:40:02	59	91	64	55	48	74	43	56	55	58	75	62	91	74	56	75
2018-06-04 20:45:02	2018-05-28 20:45:01	56	82	67	53	46	76	42	58	53	65	71	50	82	76	58	71
2018-06-04 20:50:02	2018-05-28 20:50:02	53	69	54	50	43	78	39	59	51	72	61	53	69	78	59	72
2018-06-04 20:55:02	2018-05-28 20:55:01	57	63	73	52	44	99	37	78	48	87	63	60	73	99	78	87
2018-06-04 21:00:02	2018-05-28 21:00:02	69	63	73	53	46	108	38	80	42	90	61	62	73	108	80	90
2018-06-04 21:05:02	2018-05-28 21:05:01	79	72	100	44	39	90	45	83	56	104	89	88	100	90	83	104
2018-06-04 21:10:02	2018-05-28 21:10:02	135	119	174	44	38	99	48	100	69	121	82	63	174	99	100	121
2018-06-04 21:15:02	2018-05-28 21:15:01	85	102	129	57	41	131	87	177	121	154	87	71	129	131	177	154
2018-06-04 21:20:02	2018-05-28 21:20:02	80	94	120	57	48	117	96	165	117	165	80	65	120	117	165	165
2018-06-04 21:25:02	2018-05-28 21:25:01	101	79	134	53	46	147	99	186	119	198	82	74	134	147	186	198
2018-06-04 21:30:02	2018-05-28 21:30:02	97	74	91	58	53	162	97	184	104	217	84	87	97	162	184	217
2018-06-04 21:35:01	2018-05-28 21:35:01	91	70	80	58	49	161	83	201	117	203	77	86	91	161	201	203
2018-06-04 21:40:02	2018-05-28 21:40:02	89	63	85	53	46	176	79	204	113	187	71	97	89	176	204	187
2018-06-04 21:45:02	2018-05-28 21:45:01	67	78	80	71	45	177	79	228	118	187	65	101	80	177	228	187
2018-06-04 21:50:02	2018-05-28 21:50:02	56	73	55	66	38	127	83	180	115	155	57	107	73	127	180	155
2018-06-04 21:55:02	2018-05-28 21:55:02	55	75	65	67	37	112	85	165	112	140	58	95	75	112	165	140
